# Supplementary material for: Arabidopsis SBT5.2 and SBT1.7 subtilases mediate C-terminal cleavage of flg22 epitope from bacterial flagellin
Source: Nat Commun. 2024 May 4;15:3762. doi: 10.1038/s41467-024-48108-4 (PMC11069567; doi:10.1038/s41467-024-48108-4)
Supplement: Supplementary file 4 — Supplementary Dataset 1 [file 41467_2024_48108_MOESM4_ESM.xlsx]

## Sheet: Supplementary Dataset 1
		Leaf apoplatic fluid (PSMs)			Submerged culture medium (PSMs)
Accession	Description	Sample 1	Sample 2	Sample 3	Sample 1	Sample 2	Sample 3
AT1G02335.1	germin-like protein subfamily 2 member 2 precursor	2			3	2	3
AT1G02360.1	Chitinase family protein	6	4	10	13	12	13
AT1G03220.1	Eukaryotic aspartyl protease family protein	12	1	2	40	40	40
AT1G03230.1	Eukaryotic aspartyl protease family protein	4	1	2	28	17	15
AT1G03870.1	FASCICLIN-like arabinoogalactan 9	9	7	5	22	15	22
AT1G04040.1	HAD superfamily, subfamily IIIB acid phosphatase	1	2	1
AT1G05260.1	Peroxidase superfamily protein	6	9	7	9	1	2
AT1G09210.1	calreticulin 1b	2	4	4	13	5	9
AT1G09750.1	Eukaryotic aspartyl protease family protein	52	40	38	21	10	18
AT1G11820.2	O-Glycosyl hydrolases family 17 protein			1
AT1G11910.1	aspartic proteinase A1	1	1		9	5	18
AT1G12090.1	extensin-like protein	2	2	11	8		2
AT1G13900.1	Purple acid phosphatases superfamily protein	1	4	2	4	2	3
AT1G14210.1	Ribonuclease T2 family protein			2	7	5	4
AT1G17100.1	SOUL heme-binding family protein	2			1
AT1G17860.1	Kunitz family trypsin and protease inhibitor protein	7	1	2	25	21	28
AT1G20160.1	Subtilisin-like serine endopeptidase family protein	12	4	5	53	37	53
AT1G20190.1	expansin 11	1	1
AT1G20225.1	Thioredoxin superfamily protein	2	3	1
AT1G21670.1	LOCATED IN: cell wall, plant-type cell wall; EXPRESSED IN: 23 plant structures; EXPRESSED DURING: 14 growth stages; CONTAINS InterPro DOMAIN/s: WD40-like Beta Propeller (InterPro:IPR011659), Six-bladed beta-propeller, TolB-like (InterPro:IPR011042); BEST Arabidopsis thaliana protein match is: DPP6 N-terminal domain-like protein (TAIR:AT1G21680.1); Has 8461 Blast hits to 5060 proteins in 1257 spec…	35	22	42	1		3
AT1G21680.1	DPP6 N-terminal domain-like protein	3	6	4	4	1	2
AT1G21750.1	PDI-like 1-1	4	4	1	87	52	77
AT1G23205.1	Plant invertase/pectin methylesterase inhibitor superfamily protein	1	1		17	8	12
AT1G26560.1	beta glucosidase 40		2	4			1
AT1G27950.1	glycosylphosphatidylinositol-anchored lipid protein transfer 1	1	1	2	12	9	15
AT1G28600.1	GDSL-like Lipase/Acylhydrolase superfamily protein	7	7
AT1G28670.1	GDSL-like Lipase/Acylhydrolase superfamily protein	2	4	1	8	3	8
AT1G29660.1	GDSL-like Lipase/Acylhydrolase superfamily protein	20	21	21	18	5	10
AT1G29670.1	GDSL-like Lipase/Acylhydrolase superfamily protein	63	32	32	30	5	11
AT1G30760.1	FAD-binding Berberine family protein		1		11	8	14
AT1G31690.1	Copper amine oxidase family protein	8	6	10
AT1G33590.1	Leucine-rich repeat (LRR) family protein	21	11	5
AT1G33600.1	Leucine-rich repeat (LRR) family protein	9	5	3
AT1G41830.1	SKU5-similar 6	13	6	7	15	10	11
AT1G45130.1	beta-galactosidase 5	18	9	10	2	2	1
AT1G47128.1	Granulin repeat cysteine protease family protein	1	6	5	10	7	10
AT1G47960.1	cell wall / vacuolar inhibitor of fructosidase 1	2		1			3
AT1G49740.1	PLC-like phosphodiesterases superfamily protein	3	2	1
AT1G49750.1	Leucine-rich repeat (LRR) family protein	6	5	3
AT1G53070.1	Legume lectin family protein	1	2
AT1G54000.1	GDSL-like Lipase/Acylhydrolase superfamily protein	2	1	1	60	45	51
AT1G54010.1	GDSL-like Lipase/Acylhydrolase superfamily protein	2	1	1	63	46	47
AT1G54790.2	GDSL-like Lipase/Acylhydrolase superfamily protein		1	1
AT1G55120.1	beta-fructofuranosidase 5	2		2	3	5	6
AT1G56340.1	calreticulin 1a	3	2	3	8	7	9
AT1G61900.1	unknown protein; FUNCTIONS IN: molecular_function unknown; INVOLVED IN: biological_process unknown; LOCATED IN: anchored to plasma membrane, plasma membrane, anchored to membrane; EXPRESSED IN: 23 plant structures; EXPRESSED DURING: 13 growth stages; BEST Arabidopsis thaliana protein match is: unknown protein (TAIR:AT2G30700.1); Has 65 Blast hits to 65 proteins in 12 species: Archae - 0; Bacteria…	1	1	4			1
AT1G62790.1	Bifunctional inhibitor/lipid-transfer protein/seed storage 2S albumin superfamily protein	1	1
AT1G64640.1	early nodulin-like protein 8	2	2
AT1G65590.1	beta-hexosaminidase 3	1	2
AT1G65900.1	unknown protein; FUNCTIONS IN: molecular_function unknown; INVOLVED IN: biological_process unknown; LOCATED IN: endomembrane system; EXPRESSED IN: 21 plant structures; EXPRESSED DURING: 13 growth stages; Has 306 Blast hits to 306 proteins in 119 species: Archae - 19; Bacteria - 238; Metazoa - 0; Fungi - 0; Plants - 34; Viruses - 0; Other Eukaryotes - 15 (source: NCBI BLink).	2	2	3
AT1G66100.1	Plant thionin	1		2
AT1G66970.1	SHV3-like 2	8	7	3	4	2	4
AT1G66980.1	suppressor of npr1-1 constitutive 4	3	1	1	2	1	2
AT1G68560.1	alpha-xylosidase 1	10	6	4	26	10	11
AT1G69295.1	plasmodesmata callose-binding protein 4			1	6	3	5
AT1G71220.2	UDP-glucose:glycoprotein glucosyltransferases;transferases, transferring hexosyl groups;transferases, transferring glycosyl groups	3	3	1
AT1G71950.1	Proteinase inhibitor, propeptide		1		4	4	7
AT1G72610.1	germin-like protein 1	2	1
AT1G74670.1	Gibberellin-regulated family protein	1	1
AT1G74790.1	catalytics			2			3
AT1G75040.1	pathogenesis-related gene 5	15	11	3	35	41	39
AT1G76020.1	Thioredoxin superfamily protein	2	1
AT1G76160.1	SKU5 similar 5	36	35	40	70	44	53
AT1G77510.1	PDI-like 1-2	1	1	1	36	32	45
AT1G78060.1	Glycosyl hydrolase family protein	26	12	24	1
AT1G78680.1	gamma-glutamyl hydrolase 2	10	5	9		1
AT1G78820.1	D-mannose binding lectin protein with Apple-like carbohydrate-binding domain	32	12	8	8	6	6
AT1G78830.1	Curculin-like (mannose-binding) lectin family protein	45	17	11	28	17	23
AT1G78850.1	D-mannose binding lectin protein with Apple-like carbohydrate-binding domain	10	6	4	19	11	15
AT1G79720.1	Eukaryotic aspartyl protease family protein	3	3	3	19	11	14
AT2G01820.1	Leucine-rich repeat protein kinase family protein	2			12	8	7
AT2G02100.1	low-molecular-weight cysteine-rich 69	3	1	1
AT2G02130.1	low-molecular-weight cysteine-rich 68	3	4
AT2G04570.1	GDSL-like Lipase/Acylhydrolase superfamily protein			1	2		1
AT2G04690.1	Pyridoxamine 5'-phosphate oxidase family protein			2	2	1	3
AT2G05380.1	glycine-rich protein 3 short isoform	2	2	4
AT2G05520.5	glycine-rich protein 3	9	11	6	1
AT2G05790.1	O-Glycosyl hydrolases family 17 protein			2	16		2
AT2G05920.1	Subtilase family protein	4	4		10	3	8
AT2G06850.1	xyloglucan endotransglucosylase/hydrolase 4	15	7	1	9	4	8
AT2G06925.1	Phospholipase A2 family protein	1	2	2	3	6	5
AT2G10940.1	Bifunctional inhibitor/lipid-transfer protein/seed storage 2S albumin superfamily protein	32	11	18	3	3	6
AT2G14610.1	pathogenesis-related gene 1	1			247	375	201
AT2G14720.1	vacuolar sorting receptor 4	1	1	3	1		1
AT2G14900.1	Gibberellin-regulated family protein	2	3	1
AT2G18080.1	Serine carboxypeptidase S28 family protein	1		2	1		1
AT2G18150.1	Peroxidase superfamily protein	1		1	4	2	2
AT2G22170.1	Lipase/lipooxygenase, PLAT/LH2 family protein	1	1	1	10	11	8
AT2G22420.1	Peroxidase superfamily protein	1	2	1	1		1
AT2G22970.3	serine carboxypeptidase-like 11	1		3	3	1	5
AT2G22990.3	sinapoylglucose 1	4	4	6
AT2G25510.2	unknown protein; FUNCTIONS IN: molecular_function unknown; INVOLVED IN: biological_process unknown; LOCATED IN: endomembrane system; EXPRESSED IN: 22 plant structures; EXPRESSED DURING: 13 growth stages; BEST Arabidopsis thaliana protein match is: unknown protein (TAIR:AT5G42530.1).	1		1	1	1	1
AT2G26380.1	Leucine-rich repeat (LRR) family protein	1
AT2G26440.1	Plant invertase/pectin methylesterase inhibitor superfamily	1	2	3	29	19	36
AT2G26730.1	Leucine-rich repeat protein kinase family protein	2	2	2
AT2G27190.1	purple acid phosphatase 12	5
AT2G27420.1	Cysteine proteinases superfamily protein	1		2
AT2G27720.2	60S acidic ribosomal protein family	4	1	4	7	4	5
AT2G27920.1	serine carboxypeptidase-like 51	5	3	5		2
AT2G28100.1	alpha-L-fucosidase 1	1		4	5	4	6
AT2G28470.1	beta-galactosidase 8	26	26	22	23	18	22
AT2G28790.1	Pathogenesis-related thaumatin superfamily protein	4	3	2
AT2G30010.1	TRICHOME BIREFRINGENCE-LIKE 45			1
AT2G32690.1	glycine-rich protein 23	1
AT2G33330.1	plasmodesmata-located protein 3	1	1	1
AT2G33530.1	serine carboxypeptidase-like 46	1
AT2G34070.1	TRICHOME BIREFRINGENCE-LIKE 37	5	6	9	34	25	30
AT2G34790.1	FAD-binding Berberine family protein	2	2	2	50	26	32
AT2G34930.1	disease resistance family protein / LRR family protein	3		1
AT2G35780.1	serine carboxypeptidase-like 26			1			1
AT2G38010.2	Neutral/alkaline non-lysosomal ceramidase	7	10	10	4		1
AT2G38530.1	lipid transfer protein 2	2	1	1	6	7	5
AT2G38540.1	lipid transfer protein 1	17	9	6	12	9	13
AT2G43510.1	trypsin inhibitor protein 1			1	42	33	20
AT2G43535.1	Scorpion toxin-like knottin superfamily protein		1		8	8	8
AT2G43550.1	Scorpion toxin-like knottin superfamily protein	1	1
AT2G43570.1	chitinase, putative	1		1	37	41	39
AT2G43580.1	Chitinase family protein		1	3	1	1
AT2G43590.1	Chitinase family protein	1	3	2	77	44	54
AT2G44210.2	Protein of Unknown Function (DUF239)	2	1	1	6	2	5
AT2G44290.1	Bifunctional inhibitor/lipid-transfer protein/seed storage 2S albumin superfamily protein	1	1	3	5	5	7
AT2G44300.1	Bifunctional inhibitor/lipid-transfer protein/seed storage 2S albumin superfamily protein	1	1	2	3	1	4
AT2G44450.1	beta glucosidase 15	1			3	1	2
AT2G44790.1	uclacyanin 2	5	2	1	12	5	10
AT2G45180.1	Bifunctional inhibitor/lipid-transfer protein/seed storage 2S albumin superfamily protein	99	30	4
AT2G45220.1	Plant invertase/pectin methylesterase inhibitor superfamily	1			14	5	8
AT2G45470.1	FASCICLIN-like arabinogalactan protein 8	11	11	10	5	1	6
AT2G46930.1	Pectinacetylesterase family protein	6	6	9	12	4	6
AT2G47010.1	unknown protein; FUNCTIONS IN: molecular_function unknown; INVOLVED IN: biological_process unknown; LOCATED IN: endomembrane system; EXPRESSED IN: 17 plant structures; EXPRESSED DURING: 10 growth stages; BEST Arabidopsis thaliana protein match is: unknown protein (TAIR:AT1G17030.1); Has 72 Blast hits to 72 proteins in 13 species: Archae - 0; Bacteria - 0; Metazoa - 0; Fungi - 0; Plants - 71; Viru…	3		5	7	1	7
AT3G03640.1	beta glucosidase 25	1			21	11	10
AT3G05180.1	GDSL-like Lipase/Acylhydrolase superfamily protein	8	3	6	1		1
AT3G05730.1	Encodes a defensin-like (DEFL) family protein.	1	1		13	11	35
AT3G05910.1	Pectinacetylesterase family protein	6	4	2	3	2	3
AT3G06300.1	P4H isoform 2			1	8	4	7
AT3G07010.1	Pectin lyase-like superfamily protein	1	2	1
AT3G07470.1	Protein of unknown function, DUF538	1			7	4	6
AT3G08030.1	Protein of unknown function, DUF642	57	27	29	6		5
AT3G08770.2	lipid transfer protein 6	5	1	3	7	4	6
AT3G10720.2	Plant invertase/pectin methylesterase inhibitor superfamily	1	1	1	5	2	6
AT3G10740.1	alpha-L-arabinofuranosidase 1	28	16	16	44	17	39
AT3G12145.1	Leucine-rich repeat (LRR) family protein	2	1
AT3G12490.2	cystatin B		2		1	1	2
AT3G12610.1	Leucine-rich repeat (LRR) family protein		1	1	11	3	8
AT3G13750.1	beta galactosidase 1	22	7	10	3	2	4
AT3G14067.1	Subtilase family protein	10	9	10	21	5	18
AT3G14210.1	epithiospecifier modifier 1	36	12	24	2	1	1
AT3G14920.1	Peptide-N4-(N-acetyl-beta-glucosaminyl)asparagine amidase A protein			1	5	2	2
AT3G15356.1	Legume lectin family protein	39	17	3	1	2	5
AT3G16370.1	GDSL-like Lipase/Acylhydrolase superfamily protein	4		1	4	2	2
AT3G16530.1	Legume lectin family protein	42	18	4	2	3	6
AT3G16670.1	Pollen Ole e 1 allergen and extensin family protein	6	6	6	9	3	5
AT3G16850.1	Pectin lyase-like superfamily protein	3	2	2	2	1	2
AT3G18490.1	Eukaryotic aspartyl protease family protein	9	6	8	82	17	39
AT3G19400.1	Cysteine proteinases superfamily protein	1	1	2	2	3	1
AT3G19620.1	Glycosyl hydrolase family protein	20	13	22	4	1	4
AT3G20820.1	Leucine-rich repeat (LRR) family protein	12	6
AT3G22060.1	Receptor-like protein kinase-related family protein	5	7	2	13	3	5
AT3G22120.1	cell wall-plasma membrane linker protein	2			1		2
AT3G22142.1	Bifunctional inhibitor/lipid-transfer protein/seed storage 2S albumin superfamily protein	2
AT3G23450.1	unknown protein; FUNCTIONS IN: molecular_function unknown; INVOLVED IN: biological_process unknown; LOCATED IN: endomembrane system; EXPRESSED IN: 14 plant structures; EXPRESSED DURING: 8 growth stages; Has 694543 Blast hits to 47111 proteins in 2535 species: Archae - 1794; Bacteria - 163056; Metazoa - 258989; Fungi - 49151; Plants - 70496; Viruses - 8919; Other Eukaryotes - 142138 (source: NCBI …	5	5	3	2	2	1
AT3G23730.1	xyloglucan endotransglucosylase/hydrolase 16	4	4	1	3	2
AT3G26380.1	Melibiase family protein	10	2	5
AT3G26720.1	Glycosyl hydrolase family 38 protein	16	6	15	10	3	9
AT3G28200.1	Peroxidase superfamily protein	4	5	2
AT3G32980.1	Peroxidase superfamily protein	1	1		37	27	31
AT3G44100.1	MD-2-related lipid recognition domain-containing protein	3	2	4	2	3	1
AT3G44330.1	INVOLVED IN: protein processing; LOCATED IN: mitochondrion, endoplasmic reticulum, plasma membrane, vacuole; EXPRESSED IN: 25 plant structures; EXPRESSED DURING: 13 growth stages; CONTAINS InterPro DOMAIN/s: Nicalin (InterPro:IPR016574), EF-Hand 1, calcium-binding site (InterPro:IPR018247), Nicastrin (InterPro:IPR008710); Has 245 Blast hits to 243 proteins in 99 species: Archae - 6; Bacteria - 10…	1
AT3G45310.1	Cysteine proteinases superfamily protein	1	2	2	3	2	3
AT3G45970.1	expansin-like A1	4	1	4	4	6	2
AT3G46550.1	Fasciclin-like arabinogalactan family protein	1		2	9	3	4
AT3G48340.1	Cysteine proteinases superfamily protein			2	20	8	11
AT3G48460.1	GDSL-like Lipase/Acylhydrolase superfamily protein	6	3	5	1		1
AT3G48610.1	non-specific phospholipase C6	1			1		1
AT3G49120.1	peroxidase CB	1	1		18	14	17
AT3G51600.1	lipid transfer protein 5	2	1
AT3G52500.1	Eukaryotic aspartyl protease family protein	3	3	3	1
AT3G52840.1	beta-galactosidase 2	48	24	28	2	1
AT3G52850.1	vacuolar sorting receptor homolog 1	1	1		1
AT3G53980.2	Bifunctional inhibitor/lipid-transfer protein/seed storage 2S albumin superfamily protein			2	35	28	35
AT3G54400.1	Eukaryotic aspartyl protease family protein	24	18	16	4	1	2
AT3G54420.1	homolog of carrot EP3-3 chitinase	1	2	2	20	14	21
AT3G55260.1	beta-hexosaminidase 1	2	3	3	9	2	8
AT3G55430.1	O-Glycosyl hydrolases family 17 protein	1	1		1	3	1
AT3G56060.1	Glucose-methanol-choline (GMC) oxidoreductase family protein			2	3		1
AT3G56310.1	Melibiase family protein	2			13	8	8
AT3G57240.1	beta-1,3-glucanase 3	4	5	15	133	121	106
AT3G57260.1	beta-1,3-glucanase 2	7	6	6	57	69	49
AT3G59930.1	Encodes a defensin-like (DEFL) family protein.	1			17	17	42
AT3G60130.1	beta glucosidase 16	1	1		1	1	2
AT3G61490.3	Pectin lyase-like superfamily protein		2	1	1
AT3G61820.1	Eukaryotic aspartyl protease family protein	2	3
AT3G62020.1	germin-like protein 10	3		1	1		4
AT3G62060.1	Pectinacetylesterase family protein	1		1	9	1	2
AT3G62110.1	Pectin lyase-like superfamily protein	5	4	4
AT4G00165.2	Bifunctional inhibitor/lipid-transfer protein/seed storage 2S albumin superfamily protein	4	1	7	9	3	5
AT4G01610.1	Cysteine proteinases superfamily protein	2	2	1	15	10	10
AT4G11290.1	Peroxidase superfamily protein	2		3	22	7	12
AT4G12420.2	Cupredoxin superfamily protein	15	2	8	11	2	4
AT4G12730.1	FASCICLIN-like arabinogalactan 2	10	8	8	14	11	15
AT4G12880.1	early nodulin-like protein 19	3	2	7	12	10	13
AT4G12900.1	Gamma interferon responsive lysosomal thiol (GILT) reductase family protein	2	2	3			2
AT4G12910.1	serine carboxypeptidase-like 20	7	10	7	15	13	13
AT4G16500.1	Cystatin/monellin superfamily protein	3	1		8	5	10
AT4G16660.1	heat shock protein 70 (Hsp 70) family protein		1	1		1
AT4G18970.2	GDSL-like Lipase/Acylhydrolase superfamily protein	3	2	5	22	1	4
AT4G19410.2	Pectinacetylesterase family protein	18	4	3	3	3	3
AT4G19420.1	Pectinacetylesterase family protein			1	1	1	1
AT4G19810.1	Glycosyl hydrolase family protein with chitinase insertion domain	1		3	36	28	31
AT4G20830.1	FAD-binding Berberine family protein	15	3	4	4	2	4
AT4G20840.1	FAD-binding Berberine family protein	19	11	12	39	25	29
AT4G21600.1	endonuclease 5		1				1
AT4G21650.1	Subtilase family protein	10	6				1
AT4G23170.1	receptor-like protein kinase-related family protein	4	3	2	27	29	36
AT4G23500.1	Pectin lyase-like superfamily protein			1	10	4	8
AT4G23690.1	Disease resistance-responsive (dirigent-like protein) family protein	7	3	6			1
AT4G23820.1	Pectin lyase-like superfamily protein	2	1
AT4G24190.1	Chaperone protein htpG family protein	1	5	3
AT4G24350.1	Phosphorylase superfamily protein	2		2
AT4G25000.1	alpha-amylase-like			1	16	33	28
AT4G26140.1	beta-galactosidase 12	28	10	16	7	1	1
AT4G26690.1	PLC-like phosphodiesterase family protein	12	6	4	2	4	5
AT4G27520.1	early nodulin-like protein 2	16	10	9	16	10	16
AT4G27820.1	beta glucosidase 9	1		3	1	1	1
AT4G28780.1	GDSL-like Lipase/Acylhydrolase superfamily protein	1	2	1
AT4G29260.1	HAD superfamily, subfamily IIIB acid phosphatase			1	8	3	4
AT4G29740.2	cytokinin oxidase 4	1			2
AT4G30020.1	PA-domain containing subtilase family protein	1	1
AT4G30270.1	xyloglucan endotransglucosylase/hydrolase 24	4	7	6	58	47	66
AT4G31140.1	O-Glycosyl hydrolases family 17 protein	2	1	3	2		1
AT4G32940.1	gamma vacuolar processing enzyme	1					1
AT4G33220.1	pectin methylesterase 44	9	6	7	11	6	8
AT4G33420.1	Peroxidase superfamily protein		1	2	1
AT4G34180.1	Cyclase family protein	3	5	6	22	19	16
AT4G34260.1	1,2-alpha-L-fucosidases	6	2	1	17	6	11
AT4G34480.1	O-Glycosyl hydrolases family 17 protein	1	2		34	39	42
AT4G34880.1	Amidase family protein		1		10	1	3
AT4G35220.1	Cyclase family protein	1	3	2	5	1
AT4G35350.1	xylem cysteine peptidase 1		1	1			1
AT4G36195.3	Serine carboxypeptidase S28 family protein	4	3	2	7	2	3
AT4G36360.1	beta-galactosidase 3	11	6	8	11	2	14
AT4G37520.1	Peroxidase superfamily protein		2		7	2	7
AT4G37530.1	Peroxidase superfamily protein	2	4	3	24	14	25
AT4G37800.1	xyloglucan endotransglucosylase/hydrolase 7	32	12	26	14	6	11
AT4G38220.2	Peptidase M20/M25/M40 family protein	1	1		1		1
AT4G38770.1	proline-rich protein 4	2	2	3	1	1	2
AT4G39730.1	Lipase/lipooxygenase, PLAT/LH2 family protein	3	3	1	4	5	5
AT5G01930.1	Glycosyl hydrolase superfamily protein	1
AT5G03350.1	Legume lectin family protein	28	10	2
AT5G05340.1	Peroxidase superfamily protein			1	12	5	3
AT5G05960.1	Bifunctional inhibitor/lipid-transfer protein/seed storage 2S albumin superfamily protein	2
AT5G06860.1	polygalacturonase inhibiting protein 1		1	1	4		1
AT5G07030.1	Eukaryotic aspartyl protease family protein	2	1
AT5G07830.1	glucuronidase 2	4	2	4
AT5G08260.1	serine carboxypeptidase-like 35	8	6	5
AT5G08370.1	alpha-galactosidase 2	4	7	9	2
AT5G08380.1	alpha-galactosidase 1	18	9	13	13	11	20
AT5G09730.1	beta-xylosidase 3	13	5	12	2	2	2
AT5G09760.1	Plant invertase/pectin methylesterase inhibitor superfamily	4	1	1	17	8	10
AT5G10560.1	Glycosyl hydrolase family protein	13	6	11	11	9	14
AT5G10770.1	Eukaryotic aspartyl protease family protein	1			2
AT5G11420.1	Protein of unknown function, DUF642	16	8	4
AT5G11720.1	Glycosyl hydrolases family 31 protein	12	8	9	4	5	11
AT5G12950.1	Putative glycosyl hydrolase of unknown function (DUF1680)	5	6	5
AT5G13690.1	alpha-N-acetylglucosaminidase family / NAGLU family	1	8	11
AT5G13870.1	xyloglucan endotransglucosylase/hydrolase 5	8	6	3	5	5	4
AT5G13980.2	Glycosyl hydrolase family 38 protein	15	16	36	22	11	12
AT5G15350.1	early nodulin-like protein 17	1	2	3	1		1
AT5G16590.1	Leucine-rich repeat protein kinase family protein		1
AT5G18900.1	2-oxoglutarate (2OG) and Fe(II)-dependent oxygenase superfamily protein		1	1	2	2	2
AT5G19230.1	Glycoprotein membrane precursor GPI-anchored			1	3	3	6
AT5G19860.1	Protein of unknown function, DUF538			1	1	2	4
AT5G19890.1	Peroxidase superfamily protein	2	1	1	42	23	36
AT5G20500.1	Glutaredoxin family protein	1					1
AT5G20630.1	germin 3	22	6	5	22	11	15
AT5G20950.1	Glycosyl hydrolase family protein	2	2	1
AT5G23820.1	MD-2-related lipid recognition domain-containing protein	2	1	1	14	10	16
AT5G24780.1	vegetative storage protein 1	1	2
AT5G25460.1	Protein of unknown function, DUF642	19	9	4
AT5G25610.1	BURP domain-containing protein	5	3		3
AT5G25980.2	glucoside glucohydrolase 2	65	52	70
AT5G26000.1	thioglucoside glucohydrolase 1	61	51	82		1	1
AT5G26670.1	Pectinacetylesterase family protein	3	4	1	2
AT5G28540.1	heat shock protein 70 (Hsp 70) family protein	9	10	6	28	18	14
AT5G34850.1	purple acid phosphatase 26	11	3	6	21	17	20
AT5G34940.2	glucuronidase 3		5	11	18	15	19
AT5G35740.1	Carbohydrate-binding X8 domain superfamily protein		2	1	13	4	10
AT5G41870.1	Pectin lyase-like superfamily protein	1	5	2
AT5G42020.1	Heat shock protein 70 (Hsp 70) family protein	8	9	5	35	19	15
AT5G42100.1	beta-1,3-glucanase_putative	1		1	4	2	4
AT5G42240.1	serine carboxypeptidase-like 42	6	5	4
AT5G43060.1	Granulin repeat cysteine protease family protein			4	18	12	17
AT5G44020.1	HAD superfamily, subfamily IIIB acid phosphatase	1	2	1
AT5G44130.1	FASCICLIN-like arabinogalactan protein 13 precursor	16	6	6	16	8	16
AT5G45280.2	Pectinacetylesterase family protein	15	4	4	17	13	18
AT5G45670.1	GDSL-like Lipase/Acylhydrolase superfamily protein	2		1	3	1	1
AT5G45950.1	GDSL-like Lipase/Acylhydrolase superfamily protein	4
AT5G47550.1	Cystatin/monellin superfamily protein	1	1	2	19	6	4
AT5G48490.1	Bifunctional inhibitor/lipid-transfer protein/seed storage 2S albumin superfamily protein	1	1	1	8	7	6
AT5G48540.1	receptor-like protein kinase-related family protein	7	4	4	3	3	2
AT5G49030.3	tRNA synthetase class I (I, L, M and V) family protein	5	3	5
AT5G49215.1	Pectin lyase-like superfamily protein	1	1				1
AT5G49360.1	beta-xylosidase 1	35	22	5
AT5G55450.1	Bifunctional inhibitor/lipid-transfer protein/seed storage 2S albumin superfamily protein	5	4	6	16	18	18
AT5G55480.1	SHV3-like 1		1	2
AT5G55730.2	FASCICLIN-like arabinogalactan 1	5	8	7	10	3	6
AT5G56890.1	Protein kinase superfamily protein		1		5
AT5G57560.1	Xyloglucan endotransglucosylase/hydrolase family protein	2	1	5	8	7	11
AT5G57655.2	xylose isomerase family protein	1	1	1
AT5G58090.1	O-Glycosyl hydrolases family 17 protein	2			3	1	1
AT5G58710.1	rotamase CYP 7	1	1	1
AT5G59130.1	Subtilase family protein			2
AT5G60360.1	aleurain-like protease	6	2	5	5	5	6
AT5G60640.1	PDI-like 1-4		1		10	4	4
AT5G61790.1	calnexin 1		1	1	2	1	5
AT5G63800.1	Glycosyl hydrolase family 35 protein	14	12	10	2		3
AT5G63810.1	beta-galactosidase 10	7	4	4
AT5G64120.1	Peroxidase superfamily protein			1	76	53	50
AT5G64260.1	EXORDIUM like 2		2
AT5G64570.1	beta-D-xylosidase 4	29	22	22	88	62	74
AT5G65730.1	xyloglucan endotransglucosylase/hydrolase 6	23	15	27	13	9	11
AT5G65760.1	Serine carboxypeptidase S28 family protein	1	2		1	2	3
AT5G67130.1	PLC-like phosphodiesterases superfamily protein	1	2	2	24	5	12
AT5G67360.1	Subtilase family protein	26	12	10	179	135	174
ATCG00540.1	photosynthetic electron transfer A	17	14	4
