# Supplementary material for: Arabidopsis SBT5.2 and SBT1.7 subtilases mediate C-terminal cleavage of flg22 epitope from bacterial flagellin
Source: Nat Commun. 2024 May 4;15:3762. doi: 10.1038/s41467-024-48108-4 (PMC11069567; doi:10.1038/s41467-024-48108-4)
Supplement: Supplementary file 5 — Supplementary Dataset 2 [file 41467_2024_48108_MOESM5_ESM.xlsx]

## Sheet: Supplementary Dataset 2
		SAINOME gel piece (PSMs)
Accession	Description	H14	H8	F10	H10	F9	F8	H9	G10	G8	G9
AT1G52070.1	Mannose-binding lectin superfamily protein	68	364	429	651	436	466	658	774	722	662
AT1G52060.1	Mannose-binding lectin superfamily protein	62	368	394	715	411	407	738	877	700	653
AT4G27520.1	early nodulin-like protein 2	10	30	25	11	152	63	47	24	74	266
AT4G26690.1	PLC-like phosphodiesterase family protein	8	28	35	34	115	85	43	43	69	127
AT1G20160.1	Subtilisin-like serine endopeptidase family protein (SBT5.2)	13	55	40	51	61	73	63	81	97	115
AT5G67360.1	Subtilase family protein (SBT1.7)	8	89	58	36	117	125	72	54	114	90
AT3G02230.1	reversibly glycosylated polypeptide 1	4	18	90	57	93	23	51	81	18	72
AT2G43620.1	Chitinase family protein	25	65	53	50	83	82	67	52	73	65
AT5G15650.1	reversibly glycosylated polypeptide 2	4	18	81	48	80	19	39	75	17	64
AT1G21750.1	PDI-like 1-1	11	58	30	36	48	41	59	34	40	54
AT1G21880.2	lysm domain GPI-anchored protein 1 precursor		9	7	4	81	33	21	3	19	50
AT5G44130.1	FASCICLIN-like arabinogalactan protein 13 precursor	8	46	13	18	37	29	55	19	34	49
AT1G17860.1	Kunitz family trypsin and protease inhibitor protein	18	52	14	20	55	48	45	18	50	47
AT2G04780.2	FASCICLIN-like arabinoogalactan 7	11	20	6	12	29	13	58	10	21	45
AT1G03870.1	FASCICLIN-like arabinoogalactan 9	7	36	20	17	48	40	46	23	44	45
AT4G31840.1	early nodulin-like protein 15	1	12	14	1	75	45	21	8	29	44
AT4G28850.1	xyloglucan endotransglucosylase/hydrolase 26	4	10	6	7	50	10	35	5	8	41
AT4G12910.1	serine carboxypeptidase-like 20		15	51	16	29	28	15	48	16	41
AT1G03220.1	Eukaryotic aspartyl protease family protein (SAP2)	9	27	11	9	51	48	26	12	41	40
AT2G25060.1	early nodulin-like protein 14	3	14	5	3	73	32	24	5	24	40
AT5G55480.1	SHV3-like 1			18		46	32	2	6	13	40
AT5G64570.1	beta-D-xylosidase 4	1	32	33	18	41	37	34	26	38	39
AT1G66970.1	SHV3-like 2	3	13	23	12	44	31	23	21	24	39
AT2G43570.1	chitinase, putative	15	35	28	25	39	39	40	27	38	38
AT5G10560.1	Glycosyl hydrolase family protein	1	24	22	30	35	25	23	62	18	37
AT4G12730.1	FASCICLIN-like arabinogalactan 2	1	16	2	7	23	7	51	4	9	36
AT1G54000.1	GDSL-like Lipase/Acylhydrolase superfamily protein	8	52	17	13	42	59	33	17	62	34
AT1G03230.1	Eukaryotic aspartyl protease family protein	4	15	19	11	39	23	22	17	20	33
AT1G62660.1	Glycosyl hydrolases family 32 protein	1	49	16	51	31	26	73	34	36	33
AT1G76160.1	SKU5 similar 5	14	29	25	25	31	30	27	26	33	31
AT1G74790.1	catalytics	4	41	15	40	16	17	39	29	38	30
AT3G60280.1	uclacyanin 3	1	16	4	3	22	10	39	3	13	29
AT4G25810.1	xyloglucan endotransglycosylase 6	3	30	26	25	35	37	33	26	28	29
AT5G11720.1	Glycosyl hydrolases family 31 protein	1	5	10	57	12	5	80	35	10	28
AT3G54420.1	homolog of carrot EP3-3 chitinase	4	27	18	16	32	27	34	16	25	27
AT4G34480.1	O-Glycosyl hydrolases family 17 protein	5	30	25	24	25	26	30	23	30	27
AT1G54010.1	GDSL-like Lipase/Acylhydrolase superfamily protein	5	32	9	5	34	48	17	11	36	26
AT2G45470.1	FASCICLIN-like arabinogalactan protein 8	2	16		1	11	2	29		7	26
AT1G51850.1	Leucine-rich repeat protein kinase family protein	1	12	9	6	15	17	13	11	23	25
AT3G57260.1	beta-1,3-glucanase 2	3	25	11	11	28	26	24	10	25	24
AT4G36945.1	PLC-like phosphodiesterases superfamily protein	1	17	9	10	20	14	27	8	17	24
AT4G29680.1	Alkaline-phosphatase-like family protein	1	13	1	37	5	2	73	5	5	24
AT4G23600.1	Tyrosine transaminase family protein		2			14	3	24	1	1	24
AT1G77630.1	Peptidoglycan-binding LysM domain-containing protein		5	4	2	29	12	18	1	11	24
AT3G07390.1	auxin-responsive family protein	5	16	8	8	21	16	26	10	15	23
AT4G23500.1	Pectin lyase-like superfamily protein	2	12	6	9	19	13	29	8	13	22
AT5G17920.1	Cobalamin-independent synthase family protein	1	8	7	9	11	3	57	6	2	22
AT3G07320.1	O-Glycosyl hydrolases family 17 protein		31	6	14	15	14	22	15	30	22
AT3G04320.1	Kunitz family trypsin and protease inhibitor protein		9	1	4	13	8	36	4	9	22
AT5G20630.1	germin 3	5	2	25	5	22	24	4	23	12	20
AT2G47550.1	Plant invertase/pectin methylesterase inhibitor superfamily	1	14	7	10	17	12	27	9	13	20
AT1G51800.1	Leucine-rich repeat protein kinase family protein	4	16	10	14	14	14	25	13	14	20
AT5G62630.1	hipl2 protein precursor	1	13	2	5	3	2	27	3	10	20
AT3G10740.1	alpha-L-arabinofuranosidase 1		25	79	30	60	23	27	24	19	20
AT2G20520.1	FASCICLIN-like arabinogalactan 6	6	15	5	7	18	11	28	7	15	19
AT1G11910.1	aspartic proteinase A1		6	2	9	13	1	24	5	3	19
AT4G25260.1	Plant invertase/pectin methylesterase inhibitor superfamily protein		6		5	15		32		1	19
AT4G23170.1	receptor-like protein kinase-related family protein	7	18	17	15	20	24	20	18	20	18
AT3G16460.2	Mannose-binding lectin superfamily protein	7	28	25	22	27	27	21	26	25	18
AT4G02330.1	Plant invertase/pectin methylesterase inhibitor superfamily	1	14	15	11	19	15	20	11	15	18
AT5G25090.1	early nodulin-like protein 13		2			24	14	2	1	12	17
AT3G16420.2	PYK10-binding protein 1	4	17	3	21	13	10	14	10	16	16
AT3G43720.1	Bifunctional inhibitor/lipid-transfer protein/seed storage 2S albumin superfamily protein	2	5			10	8	17		8	16
AT1G09750.1	Eukaryotic aspartyl protease family protein	4	18	6	5	15	17	14	9	16	16
AT3G51330.1	Eukaryotic aspartyl protease family protein		15		3	14	8	37	1	9	16
AT5G07360.1	Amidase family protein			15		35	6	5	6		16
AT2G17420.1	NADPH-dependent thioredoxin reductase A		8	2	12	11	3	23	3	2	16
AT2G01820.1	Leucine-rich repeat protein kinase family protein		18	14	4	27	25	9	9	20	16
AT5G60530.1	late embryogenesis abundant protein-related / LEA protein-related	18	2	11	17	14	3	14	11	3	15
AT5G43060.1	Granulin repeat cysteine protease family protein	7	18	6	16	14	12	23	12	14	15
AT1G68560.1	alpha-xylosidase 1	4	2	26	9	25	7	1	29	8	15
AT2G44790.1	uclacyanin 2	3	13	9	11	11	11	18	11	12	15
AT3G45010.1	serine carboxypeptidase-like 48	1	12	9	11	13	11	18	9	12	15
AT1G61900.1	unknown protein; FUNCTIONS IN: molecular_function unknown; INVOLVED IN: biological_process unknown; LOCATED IN: anchored to plasma membrane, plasma membrane, anchored to membrane; EXPRESSED IN: 23 plant structures; EXPRESSED DURING: 13 growth stages; BEST Arabidopsis thaliana protein match is: unknown protein (TAIR:AT2G30700.1); Has 65 Blast hits to 65 proteins in 12 species: Archae - 0; Bacteria…		14	2	11	7	4	21	5	6	15
AT2G38380.1	Peroxidase superfamily protein	6	15	9	12	12	10	17	11	11	14
AT3G56310.1	Melibiase family protein	2	17	4	6	13	15	15	5	13	14
AT4G12880.1	early nodulin-like protein 19	2	12	4	7	13	9	15	6	12	14
AT1G28660.1	GDSL-like Lipase/Acylhydrolase superfamily protein	1	6	6	5	12	4	18	6	8	14
AT2G13820.1	Bifunctional inhibitor/lipid-transfer protein/seed storage 2S albumin superfamily protein		10	1	1	14	8	16	1	8	14
AT1G52050.1	Mannose-binding lectin superfamily protein	7	16	12	12	18	20	16	13	16	13
AT1G23205.1	Plant invertase/pectin methylesterase inhibitor superfamily protein	2	14	2	6	9	3	29	4	3	13
AT3G32980.1	Peroxidase superfamily protein	3	14	3	8	5	8	15	5	8	13
AT1G78830.1	Curculin-like (mannose-binding) lectin family protein	4	16	6	6	19	17	21	6	17	13
AT1G32950.1	Subtilase family protein		1	1		2		1	1		13
AT5G14650.1	Pectin lyase-like superfamily protein		10	2	1	11	15	11	2	12	13
AT5G26260.1	TRAF-like family protein			8		16	3	2	3	3	13
AT3G51350.1	Eukaryotic aspartyl protease family protein		10		2	7		27		4	13
AT1G13900.1	Purple acid phosphatases superfamily protein		9	12	14	20	10	18	14	10	13
AT3G48340.1	Cysteine proteinases superfamily protein	7	11	3	15	7	5	24	6	6	12
AT1G78850.1	D-mannose binding lectin protein with Apple-like carbohydrate-binding domain	1	21	10	10	19	23	16	7	20	12
AT5G06860.1	polygalacturonase inhibiting protein 1		1	1		15	5	10	1	1	12
AT5G19110.1	Eukaryotic aspartyl protease family protein					7		22			12
AT1G12240.1	Glycosyl hydrolases family 32 protein		23	6	19	9	10	39	12	14	12
AT5G06750.3	Protein phosphatase 2C family protein	81	42	42	39	28	24	14	17	17	11
AT1G75040.1	pathogenesis-related gene 5	8	2	2	5	10	1	19	1		11
AT1G14210.1	Ribonuclease T2 family protein	2	10	3	9	7	4	16	4	7	11
AT3G22620.1	Bifunctional inhibitor/lipid-transfer protein/seed storage 2S albumin superfamily protein		4		2	2		12	2		11
AT5G45280.2	Pectinacetylesterase family protein		1	8	7	9	4	11	5	3	11
AT5G34850.1	purple acid phosphatase 26	26	5	4	23	11	13	6	9	9	10
AT5G34940.2	glucuronidase 3	15	14	5	6	15	13	10	6	16	10
AT4G33720.1	CAP (Cysteine-rich secretory proteins, Antigen 5, and Pathogenesis-related 1 protein) superfamily protein	4	15	7	13	10	10	15	10	10	10
AT5G55730.2	FASCICLIN-like arabinogalactan 1	3	8	3	6	5	4	30	5	6	10
AT3G04330.1	Kunitz family trypsin and protease inhibitor protein	3	10	18	11	12	16	9	14	12	10
AT5G14150.1	Protein of unknown function, DUF642	1	9	2	5	8	7	11	3	7	10
AT3G03780.3	methionine synthase 2	1	3	4	4	7	1	31	2		10
AT3G04120.1	glyceraldehyde-3-phosphate dehydrogenase C subunit 1			1	16			32	1		10
AT4G11290.1	Peroxidase superfamily protein		5	1	2	8	5	8	2	4	10
AT3G51550.1	Malectin/receptor-like protein kinase family protein		8	1	1	6	3	13		5	10
AT2G22170.1	Lipase/lipooxygenase, PLAT/LH2 family protein	4	8	6	6	8	7	8	5	7	9
AT3G16530.1	Legume lectin family protein	5	3	7	10	14	3	9	5	2	9
AT1G02810.1	Plant invertase/pectin methylesterase inhibitor superfamily		8	3	3	6	7	17	3	6	9
AT5G55180.2	O-Glycosyl hydrolases family 17 protein		7	3	5	10	8	14	2	4	9
AT2G28100.1	alpha-L-fucosidase 1				3	1	1	5	4		9
AT3G19390.1	Granulin repeat cysteine protease family protein	4	12	20	9	18	15	16	11	12	8
AT5G04960.1	Plant invertase/pectin methylesterase inhibitor superfamily	1	4	5	3	9	7	9	8	4	8
AT3G15356.1	Legume lectin family protein	3	4	5	9	12	3	10	6	2	8
AT5G64080.1	Bifunctional inhibitor/lipid-transfer protein/seed storage 2S albumin superfamily protein	2	3	2	1	13	7	6	2	6	8
AT1G77510.1	PDI-like 1-2	2	10	3	4	6	7	10	5	5	8
AT5G55110.1	Stigma-specific Stig1 family protein		2	2		12	7	8		4	8
AT3G57790.1	Pectin lyase-like superfamily protein		7		4	6	3	22	3	4	8
AT4G26880.1	Stigma-specific Stig1 family protein		2	2		9	5	5		3	8
AT1G55120.1	beta-fructofuranosidase 5		4	15	1	1	2	3	16	2	8
AT1G21090.1	Cupredoxin superfamily protein		6			8	3	9		6	8
AT4G16500.1	Cystatin/monellin superfamily protein	6	12	8	6	13	10	8	8	9	7
AT2G14610.1	pathogenesis-related gene 1	2	6	7	4	10	9	8	3	9	7
AT1G58270.1	TRAF-like family protein	1	9	9	8	9	10	7	10	9	7
AT2G02990.1	ribonuclease 1	3	6	1	4	3	4	17		2	7
AT5G26280.1	TRAF-like family protein			4		13	2	3	1	1	7
AT1G79720.1	Eukaryotic aspartyl protease family protein		14	1	12	6	5	10	4	8	7
AT3G19430.1	late embryogenesis abundant protein-related / LEA protein-related			10	1	17	11	1	4	4	7
AT2G44300.1	Bifunctional inhibitor/lipid-transfer protein/seed storage 2S albumin superfamily protein		7		2	2	1	13	1	4	7
AT3G60900.1	FASCICLIN-like arabinogalactan-protein 10	1	5		1	4	2	9		3	6
AT5G20230.1	blue-copper-binding protein	1	5		1	4	1	6	1	2	6
AT3G14920.1	Peptide-N4-(N-acetyl-beta-glucosaminyl)asparagine amidase A protein	5	5	6	5	5	7	4	10	6	6
AT3G14067.1	Subtilase family protein		1			9	6	11		6	6
AT5G65760.1	Serine carboxypeptidase S28 family protein		3	1	5	5	2	13		3	6
AT3G23750.1	Leucine-rich repeat protein kinase family protein		3		2	2	5	3	4	8	6
AT5G28540.1	heat shock protein 70 (Hsp 70) family protein		2	1	1	7	4	9		3	6
AT1G15000.1	serine carboxypeptidase-like 50			4		4	2	1	5	4	6
AT3G07130.1	purple acid phosphatase 15		3		1	4	1			3	6
AT2G17120.1	lysm domain GPI-anchored protein 2 precursor		4	6	9	7	5	6	9	8	6
AT2G44290.1	Bifunctional inhibitor/lipid-transfer protein/seed storage 2S albumin superfamily protein		7		4	2	3	7	1	5	6
AT1G73260.1	kunitz trypsin inhibitor 1		5	1	1	5	3	7	2	4	6
AT3G04720.1	pathogenesis-related 4	5	8	7	8	7	7	8	6	7	5
AT2G27030.3	calmodulin 5	6	3	3	1	7	5	4		2	5
AT2G34070.1	TRICHOME BIREFRINGENCE-LIKE 37	5	2	2	1	7	8	4	3	6	5
AT4G39730.1	Lipase/lipooxygenase, PLAT/LH2 family protein	3	3	3	3	4	3	6	2	3	5
AT3G53980.2	Bifunctional inhibitor/lipid-transfer protein/seed storage 2S albumin superfamily protein	1	6	1	4	5	4	5	2	6	5
AT2G38540.1	lipid transfer protein 1	1	5	1	2	6	5	6		5	5
AT1G02360.1	Chitinase family protein	2	5	3	4	7	7	7	3	4	5
AT3G10720.2	Plant invertase/pectin methylesterase inhibitor superfamily		2			1	1	5		1	5
AT1G62760.1	Plant invertase/pectin methylesterase inhibitor superfamily protein		3			8	6	4		4	5
AT1G75800.1	Pathogenesis-related thaumatin superfamily protein		2	1	2	1		11			5
AT5G49270.1	COBRA-like extracellular glycosyl-phosphatidyl inositol-anchored protein family		2			1	1	6		2	5
AT3G22600.1	Bifunctional inhibitor/lipid-transfer protein/seed storage 2S albumin superfamily protein		6		1	7	2	6	1	6	5
AT1G65570.1	Pectin lyase-like superfamily protein		5	1	3	4	6	6	2	3	5
AT4G12360.1	Bifunctional inhibitor/lipid-transfer protein/seed storage 2S albumin superfamily protein		2			5	3	5		3	5
AT4G34150.1	Calcium-dependent lipid-binding (CaLB domain) family protein				1	3		3			5
AT5G43400.1	Uncharacterised conserved protein UCP015417, vWA				11	1		11	1		5
AT5G06720.1	peroxidase 2		5	3	5	5	3	9	3	3	5
AT1G20030.2	Pathogenesis-related thaumatin superfamily protein		5	1	4			4	2	2	5
AT1G69295.1	plasmodesmata callose-binding protein 4		5		1	6	4	6		6	5
AT1G50060.1	CAP (Cysteine-rich secretory proteins, Antigen 5, and Pathogenesis-related 1 protein) superfamily protein	3	4	3	4	4	4	4	4	5	4
AT3G49120.1	peroxidase CB	1	9		1	3	5	4	1	4	4
AT4G10550.3	Subtilase family protein		8	19	1	19	5	3	2	4	4
AT3G45970.1	expansin-like A1		4			4	2	3		3	4
AT5G42720.1	Glycosyl hydrolase family 17 protein		1			3		7		2	4
AT2G28470.1	beta-galactosidase 8			3		5	3				4
AT3G02880.1	Leucine-rich repeat protein kinase family protein		1			2		3			4
AT2G26730.1	Leucine-rich repeat protein kinase family protein		2			2		6			4
AT4G25900.1	Galactose mutarotase-like superfamily protein				1	4					4
AT3G51580.2	unknown protein; FUNCTIONS IN: molecular_function unknown; INVOLVED IN: biological_process unknown; LOCATED IN: endomembrane system; EXPRESSED IN: 24 plant structures; EXPRESSED DURING: 15 growth stages.					2	2				4
AT3G44100.1	MD-2-related lipid recognition domain-containing protein					2		5			4
AT3G04010.1	O-Glycosyl hydrolases family 17 protein		5	2	3	5	2	8	3	3	4
AT5G64120.1	Peroxidase superfamily protein		10	1	1	6	9	4	1	7	4
AT3G60270.1	Cupredoxin superfamily protein					5	1	1		2	4
AT1G14220.1	Ribonuclease T2 family protein					1		14			4
AT3G08680.2	Leucine-rich repeat protein kinase family protein		1			2		4			4
AT4G18250.1	receptor serine/threonine kinase, putative	2	5	3	4	3	3	5	1	5	3
AT3G20370.1	TRAF-like family protein	1	3	4	1	7	12	2	3	6	3
AT4G19810.1	Glycosyl hydrolase family protein with chitinase insertion domain		1			3	6	1		4	3
AT5G13850.1	nascent polypeptide-associated complex subunit alpha-like protein 3		2		1	2		4			3
AT3G16670.1	Pollen Ole e 1 allergen and extensin family protein		3	3	2	3	3	3	4	3	3
AT5G10760.1	Eukaryotic aspartyl protease family protein		3			4	2	2		1	3
AT1G26450.1	Carbohydrate-binding X8 domain superfamily protein		4			4	3	5		3	3
AT3G18490.1	Eukaryotic aspartyl protease family protein		1	2	2	3	1	3	3	2	3
AT5G58090.1	O-Glycosyl hydrolases family 17 protein		3	2	3	4	3	2	1	3	3
AT4G05390.1	root FNR 1					2		7			3
AT5G08380.1	alpha-galactosidase 1		5			3	2	3		3	3
AT1G56340.1	calreticulin 1a		1					3			3
AT3G09790.1	ubiquitin 8		2		1	2		4	1	1	3
AT2G27920.1	serine carboxypeptidase-like 51		1		29	2	1	19	4	2	3
AT3G03500.1	TatD related DNase		3	1		3	3	2	1	4	3
AT1G05260.1	Peroxidase superfamily protein		2			3	2	2		2	3
AT5G13980.2	Glycosyl hydrolase family 38 protein		1	11	1	9	6		8	6	3
AT3G55260.1	beta-hexosaminidase 1		4	9		11	4	1	3	2	3
AT5G48540.1	receptor-like protein kinase-related family protein		4	1	1	4	4	2	2	2	3
AT4G33220.1	pectin methylesterase 44		1			1	1	4	1	1	3
AT1G47600.1	beta glucosidase 34		3			3	4	3		4	3
AT5G47550.1	Cystatin/monellin superfamily protein		6	3	6	4	3	5	5	2	3
AT3G51370.1	Protein phosphatase 2C family protein	20	9	9	4	4	3	1	2	1	2
AT1G27950.1	glycosylphosphatidylinositol-anchored lipid protein transfer 1	3	7	1	5	2	2	4	5	4	2
AT5G54370.1	Late embryogenesis abundant (LEA) protein-related	1	1	2	2	5		2	2		2
AT5G59310.1	lipid transfer protein 4	1	4		1	2	4	2	2	3	2
AT4G30140.1	GDSL-like Lipase/Acylhydrolase superfamily protein					1		2			2
AT1G23200.1	Plant invertase/pectin methylesterase inhibitor superfamily		1			1	1	2		1	2
AT5G60520.1	Late embryogenesis abundant (LEA) protein-related							2			2
AT1G66150.1	transmembrane kinase 1		4	1	3	1	2	1	1	3	2
AT4G36010.1	Pathogenesis-related thaumatin superfamily protein							6			2
AT5G53870.1	early nodulin-like protein 1					9	3				2
AT1G71950.1	Proteinase inhibitor, propeptide			3		6	5	2	2	2	2
AT2G43590.1	Chitinase family protein		2		1	2	3	2		3	2
AT3G24093.1	Paired amphipathic helix (PAH2) superfamily protein										2
AT5G60360.3	aleurain-like protease		3	1		3	1	4		2	2
AT1G28670.1	GDSL-like Lipase/Acylhydrolase superfamily protein					3	1	3		2	2
AT2G38870.1	Serine protease inhibitor, potato inhibitor I-type family protein		1	15		12	10		1	1	2
AT3G51600.1	lipid transfer protein 5					2					2
AT5G44020.1	HAD superfamily, subfamily IIIB acid phosphatase			10		4			2		2
AT1G05450.2	Bifunctional inhibitor/lipid-transfer protein/seed storage 2S albumin superfamily protein							4			2
AT5G66590.1	CAP (Cysteine-rich secretory proteins, Antigen 5, and Pathogenesis-related 1 protein) superfamily protein		1			1		3		1	2
AT4G38660.1	Pathogenesis-related thaumatin superfamily protein							6			2
AT4G25820.1	xyloglucan endotransglucosylase/hydrolase 14		2			3	6	2		1	2
AT5G05480.1	Peptide-N4-(N-acetyl-beta-glucosaminyl)asparagine amidase A protein		2	2	3	1	3	2	2	2	2
AT2G26010.1	plant defensin 1.3		3	1	2	2	2	2	1	1	2
AT1G63600.1	Receptor-like protein kinase-related family protein		5		5			8		4	2
AT1G13830.1	Carbohydrate-binding X8 domain superfamily protein		3			1	1	5		1	2
AT2G01630.1	O-Glycosyl hydrolases family 17 protein		1		1	1		1		1	2
AT5G01870.1	Bifunctional inhibitor/lipid-transfer protein/seed storage 2S albumin superfamily protein					2		1			2
AT4G29360.1	O-Glycosyl hydrolases family 17 protein		1				1	1	1	1	2
AT2G05520.1	glycine-rich protein 3							2			2
AT3G24170.3	glutathione-disulfide reductase							3			2
AT3G54660.1	glutathione reductase							6			2
AT4G34180.1	Cyclase family protein		1	4	1	3	3	2	2	1	2
AT3G57240.1	beta-1,3-glucanase 3		2			2	4	2		2	2
AT4G10480.1	Nascent polypeptide-associated complex (NAC), alpha subunit family protein		1			1		4			2
AT2G44570.1	glycosyl hydrolase 9B12		2		2	1		2	3		2
AT1G62810.1	Copper amine oxidase family protein			22		8			8		2
AT1G64640.1	early nodulin-like protein 8		1			1		3			2
AT2G47470.1	thioredoxin family protein		2		1			5			2
AT4G29260.1	HAD superfamily, subfamily IIIB acid phosphatase							2			2
AT1G32940.1	Subtilase family protein		6	3	1	6	6	2	2	4	2
AT3G10710.1	root hair specific 12			2	1		1	4	2		2
AT3G46520.1	actin-12	6	3	4	2	1	1				1
AT1G49240.1	actin 8	4	2	2	1						1
AT5G42510.1	Disease resistance-responsive (dirigent-like protein) family protein	1	1	1		1	2		1	1	1
AT4G11650.1	osmotin 34	1		1	1				1		1
AT4G22490.1	Bifunctional inhibitor/lipid-transfer protein/seed storage 2S albumin superfamily protein	1	2	2	1	2	1	1	2	2	1
AT5G19460.1	nudix hydrolase homolog 20	1	1	1			1		1		1
AT1G07820.2	Histone superfamily protein	2				1		1			1
AT4G20700.1	Protein of unknown function (DUF1204)					1			1		1
AT3G13560.3	O-Glycosyl hydrolases family 17 protein					1		1			1
AT5G18220.1	O-Glycosyl hydrolases family 17 protein			1					1		1
AT5G06390.1	FASCICLIN-like arabinogalactan protein 17 precursor						1				1
AT5G09760.1	Plant invertase/pectin methylesterase inhibitor superfamily				5			3	2	1	1
AT5G39970.1	catalytics		2					10		1	1
AT1G75030.1	thaumatin-like protein 3		1			1		1		1	1
AT3G13790.1	Glycosyl hydrolases family 32 protein			1		6			1		1
AT2G34080.1	Cysteine proteinases superfamily protein				2			1			1
AT4G10300.1	RmlC-like cupins superfamily protein							1			1
AT3G43600.1	aldehyde oxidase 2										1
AT3G05990.1	Leucine-rich repeat (LRR) family protein							1			1
AT5G42980.1	thioredoxin 3							3			1
AT5G16510.2	Alpha-1,4-glucan-protein synthase family protein							1			1
AT3G22420.2	with no lysine (K) kinase 2							1			1
AT1G62440.1	leucine-rich repeat/extensin 2										1
AT3G16410.1	nitrile specifier protein 4							1			1
AT2G03450.1	purple acid phosphatase 9		1		2			2			1
AT4G21900.1	proteinaceous RNase P 3			1	1	1			1		1
AT1G54030.1	GDSL-like Lipase/Acylhydrolase superfamily protein						2			4	1
AT1G51890.1	Leucine-rich repeat protein kinase family protein		1	1			2	1	1	1	1
AT2G38530.1	lipid transfer protein 2		2			2	1	2			1
AT4G23650.1	calcium-dependent protein kinase 6							2			1
AT4G01610.1	Cysteine proteinases superfamily protein		4		2	1	2	3		1	1
AT5G03140.1	Concanavalin A-like lectin protein kinase family protein							3			1
AT3G12490.2	cystatin B							1			1
AT2G26440.1	Plant invertase/pectin methylesterase inhibitor superfamily		1			2	1	3		1	1
AT1G50050.1	CAP (Cysteine-rich secretory proteins, Antigen 5, and Pathogenesis-related 1 protein) superfamily protein		2			3	4	2		2	1
AT2G14900.1	Gibberellin-regulated family protein		3							2	1
AT1G30870.1	Peroxidase superfamily protein		1		1	1		1			1
AT1G04800.1	glycine-rich protein		3		2	1		2	1	1	1
AT4G01700.1	Chitinase family protein					1		2			1
AT4G08850.1	Leucine-rich repeat receptor-like protein kinase family protein					3					1
AT4G39400.1	Leucine-rich receptor-like protein kinase family protein										1
AT4G02270.1	root hair specific 13							2			1
AT2G45220.1	Plant invertase/pectin methylesterase inhibitor superfamily		1			2	4		1	1	1
AT1G62790.1	Bifunctional inhibitor/lipid-transfer protein/seed storage 2S albumin superfamily protein		1	1	2	4	2	4	1	2	1
AT5G15230.1	GAST1 protein homolog 4					1					1
AT3G02560.2	Ribosomal protein S7e family protein							1			1
AT5G56890.1	Protein kinase superfamily protein										1
AT1G33590.1	Leucine-rich repeat (LRR) family protein			1		4	1		1		1
AT3G47670.1	Plant invertase/pectin methylesterase inhibitor superfamily protein					1				1	1
AT5G64640.1	Plant invertase/pectin methylesterase inhibitor superfamily		1		1	1		2			1
AT1G79690.1	nudix hydrolase homolog 3				3	1		2			1
AT5G23830.1	MD-2-related lipid recognition domain-containing protein		1			2	1	2			1
AT4G32940.1	gamma vacuolar processing enzyme							2			1
AT3G12500.1	basic chitinase		1			1		1			1
AT4G20360.1	RAB GTPase homolog E1B	11	2	2	2	2	1		1
AT3G08770.2	lipid transfer protein 6	4				1	6			1
AT1G07940.1	GTP binding Elongation factor Tu family protein	2	2	1	1		1
AT4G27440.1	protochlorophyllide oxidoreductase B	5	2	3	2	2	1		1	1
AT3G61980.1	serine protease inhibitor, Kazal-type family protein	3
AT1G55260.1	Bifunctional inhibitor/lipid-transfer protein/seed storage 2S albumin superfamily protein	2	1		1
AT5G56030.2	heat shock protein 81-2	1
AT1G02500.2	S-adenosylmethionine synthetase 1	2		1
AT2G47010.1	unknown protein; FUNCTIONS IN: molecular_function unknown; INVOLVED IN: biological_process unknown; LOCATED IN: endomembrane system; EXPRESSED IN: 17 plant structures; EXPRESSED DURING: 10 growth stages; BEST Arabidopsis thaliana protein match is: unknown protein (TAIR:AT1G17030.1); Has 72 Blast hits to 72 proteins in 13 species: Archae - 0; Bacteria - 0; Metazoa - 0; Fungi - 0; Plants - 71; Viru…	2						1		1
AT1G04820.1	tubulin alpha-4 chain	3		1	1
AT1G17030.1	unknown protein; FUNCTIONS IN: molecular_function unknown; INVOLVED IN: biological_process unknown; LOCATED IN: endomembrane system; BEST Arabidopsis thaliana protein match is: unknown protein (TAIR:AT2G47010.2); Has 70 Blast hits to 70 proteins in 13 species: Archae - 0; Bacteria - 0; Metazoa - 0; Fungi - 0; Plants - 69; Viruses - 0; Other Eukaryotes - 1 (source: NCBI BLink).	4	1					1		1
AT2G29380.1	highly ABA-induced PP2C gene 3	2				1
AT5G62700.1	tubulin beta chain 3	1
AT5G02490.1	Heat shock protein 70 (Hsp 70) family protein	1
AT5G55450.1	Bifunctional inhibitor/lipid-transfer protein/seed storage 2S albumin superfamily protein	5
AT2G22970.1	serine carboxypeptidase-like 11			8		2			1
AT5G19860.1	Protein of unknown function, DUF538							1
AT5G04885.1	Glycosyl hydrolase family protein				3				3
AT4G01480.1	pyrophosphorylase 5				1				1
AT1G47128.1	Granulin repeat cysteine protease family protein			2	2			1		1
AT5G35410.1	Protein kinase superfamily protein			2					1
AT5G38930.1	RmlC-like cupins superfamily protein					1
AT3G05730.1	Encodes a defensin-like (DEFL) family protein.		1	1	1	3			2
AT2G27190.1	purple acid phosphatase 12					1
AT3G19300.1	Protein kinase superfamily protein							1
AT2G46740.1	D-arabinono-1,4-lactone oxidase family protein					2	1			1
AT3G06035.1	Glycoprotein membrane precursor GPI-anchored							2
AT3G22060.1	Receptor-like protein kinase-related family protein		3			1	1			1
AT4G16260.1	Glycosyl hydrolase superfamily protein									2
AT1G09010.1	glycoside hydrolase family 2 protein			8	4				12
AT5G55510.1	Mitochondrial import inner membrane translocase subunit Tim17/Tim22/Tim23 family protein							18
AT5G03170.1	FASCICLIN-like arabinogalactan-protein 11							1
AT4G07820.1	CAP (Cysteine-rich secretory proteins, Antigen 5, and Pathogenesis-related 1 protein) superfamily protein						1	1		1
AT3G54960.1	PDI-like 1-3							1
AT2G22920.2	serine carboxypeptidase-like 12			5		1
AT4G29210.1	gamma-glutamyl transpeptidase 4				1			1
AT2G27450.2	nitrilase-like protein 1				1
AT1G78680.1	gamma-glutamyl hydrolase 2				3			3	1
AT3G03640.1	beta glucosidase 25				1				1
AT1G64760.1	O-Glycosyl hydrolases family 17 protein		3					1
AT3G16440.1	myrosinase-binding protein-like protein-300B			1				1
AT1G49730.1	Protein kinase superfamily protein					1		2
AT4G33810.1	Glycosyl hydrolase superfamily protein							1
AT2G03505.1	Carbohydrate-binding X8 domain superfamily protein		2					2
AT1G09500.1	NAD(P)-binding Rossmann-fold superfamily protein						1	3	1
AT2G48140.1	Bifunctional inhibitor/lipid-transfer protein/seed storage 2S albumin superfamily protein					2		3
AT3G19070.1	Homeodomain-like superfamily protein								1	1
AT1G70460.1	root hair specific 10							1
AT4G38740.1	rotamase CYP 1							1
AT5G49760.1	Leucine-rich repeat protein kinase family protein		1					1
AT4G18930.1	RNA ligase/cyclic nucleotide phosphodiesterase family protein							1
AT5G38610.1	Plant invertase/pectin methylesterase inhibitor superfamily protein							1
AT4G24430.1	Rhamnogalacturonate lyase family protein							3
AT4G09570.1	calcium-dependent protein kinase 4							1
AT5G61350.1	Protein kinase superfamily protein							1
AT4G22470.1	protease inhibitor/seed storage/lipid transfer protein (LTP) family protein			11		7	16			1
AT5G11670.1	NADP-malic enzyme 2			8		2			1
AT3G62750.1	beta glucosidase 8		1		3				1
AT3G20390.1	endoribonuclease L-PSP family protein		1		1
AT1G18970.1	germin-like protein 4		2	1	2	1	1			1
AT1G78660.1	gamma-glutamyl hydrolase 1		1		8			1
AT3G26720.1	Glycosyl hydrolase family 38 protein			10		13
AT3G20410.1	calmodulin-domain protein kinase 9							2
AT1G02335.1	germin-like protein subfamily 2 member 2 precursor					1		1
AT1G28580.1	GDSL-like Lipase/Acylhydrolase superfamily protein		1		2		1		1
AT5G55160.1	small ubiquitin-like modifier 2							1
AT4G24280.1	chloroplast heat shock protein 70-1							1
AT4G30920.1	Cytosol aminopeptidase family protein			1		1
AT5G19230.1	Glycoprotein membrane precursor GPI-anchored							2
AT5G19240.1	Glycoprotein membrane precursor GPI-anchored				2			2	2
AT1G06840.1	Leucine-rich repeat protein kinase family protein		1							1
AT2G14580.1	basic pathogenesis-related protein 1							1
AT3G62110.1	Pectin lyase-like superfamily protein				1
AT5G07440.2	glutamate dehydrogenase 2			9		4
AT5G53560.1	cytochrome B5 isoform E		1					2
AT2G17760.1	Eukaryotic aspartyl protease family protein		1					4
AT4G12290.1	Copper amine oxidase family protein				4			1
AT3G19620.1	Glycosyl hydrolase family protein		2				3			1
AT4G36195.3	Serine carboxypeptidase S28 family protein			1					1
AT4G37550.1	Acetamidase/Formamidase family protein				3			3
AT5G22410.1	root hair specific 18							1
AT3G13750.1	beta galactosidase 1		1
AT2G34790.1	FAD-binding Berberine family protein		5		5		1	11
AT3G46280.1	protein kinase-related							1
AT1G74210.1	PLC-like phosphodiesterases superfamily protein						1			1
