# Supplementary material for: Arabidopsis SBT5.2 and SBT1.7 subtilases mediate C-terminal cleavage of flg22 epitope from bacterial flagellin
Source: Nat Commun. 2024 May 4;15:3762. doi: 10.1038/s41467-024-48108-4 (PMC11069567; doi:10.1038/s41467-024-48108-4)
Supplement: Supplementary file 6 — Supplementary Dataset 3 [file 41467_2024_48108_MOESM6_ESM.xlsx]

## Sheet: SBT5.2-H6
Accession	Homologous Arabidopsis gene	Description in Arabidopsis	PSMs
SBT5.2-His			71
Nbe.v1.s00080g01890	AT3G20820.1	Leucine-rich repeat (LRR) family protein	14
Nbe.v1.s00170g21250	AT5G64260.1	EXORDIUM like 2	11
Nbe.v1.s00010g37070	AT3G20820.1	Leucine-rich repeat (LRR) family protein	10
Nbe.v1.s00040g03350	AT2G39050.1	hydroxyproline-rich glycoprotein family protein	9
Nbe.v1.s00050g00680	AT1G13950.1	eukaryotic elongation factor 5A-1	8
Nbe.v1.s00160g22130	AT5G64260.1	EXORDIUM like 2	8
Nbe.v1.s00010g34600	AT2G36870.1	xyloglucan endotransglucosylase/hydrolase 32	6
Nbe.v1.s00170g25310	AT3G57790.2	Pectin lyase-like superfamily protein	6
Nbe.v1.s00070g37740	AT4G38180.1	FAR1-related sequence 5	6
Nbe.v1.s00060g20000	AT2G38540.1	lipid transfer protein 1	5
Nbe.v1.s00010g47770	AT3G57790.2	Pectin lyase-like superfamily protein	5
Nbe.v1.s00190g00770	AT4G30080.1	auxin response factor 16	5
Nbe.v1.s00170g17700	AT3G53010.1	carbohydrate esterase, putative (DUF303)	5
Nbe.v1.s00070g39930	AT3G45010.1	serine carboxypeptidase-like 48	4
Nbe.v1.s00080g04860	AT2G28790.1	Pathogenesis-related thaumatin superfamily protein	4
Nbe.v1.s00160g08850	AT1G08650.2	phosphoenolpyruvate carboxylase kinase 1	4
Nbe.v1.s00170g20810	AT5G64570.1	beta-D-xylosidase 4	3
Nbe.v1.s00100g21350	AT5G26670.1	Pectinacetylesterase family protein	3
Nbe.v1.s00170g17740	AT3G05910.1	Pectinacetylesterase family protein	3
Nbe.v1.s00040g05760	AT3G10740.4	alpha-L-arabinofuranosidase 1	3
Nbe.v1.s00010g00570	AT4G23820.1	Pectin lyase-like superfamily protein	3
Nbe.v1.s00180g24260	AT4G16260.1	Glycosyl hydrolase superfamily protein	2
Nbe.v1.s00140g25190	AT5G24670.5	Cytidine/deoxycytidylate deaminase family protein	2
Nbe.v1.s00130g19110	AT4G08950.1	Phosphate-responsive 1 family protein	2
Nbe.v1.s00150g20770	AT2G40610.1	expansin A8	2
Nbe.v1.s00190g02040	AT3G19300.1	Protein kinase superfamily protein	1
Nbe.v1.s00150g43670	AT3G14310.1	pectin methylesterase 3	1
Nbe.v1.s00010g08750	AT2G15220.1	Plant basic secretory protein (BSP) family protein	1
Nbe.v1.s00100g28300	AT4G30020.4	PA-domain containing subtilase family protein	1
Nbe.v1.s00090g15130	AT4G35090.1	catalase 2	1
Nbe.v1.s00140g26150	AT2G38540.1	lipid transfer protein 1	1
Nbe.v1.s00200g01120	AT3G22142.1	Bifunctional inhibitor/lipid-transfer protein/seed storage 2S albumin superfamily protein	1
Nbe.v1.s00040g02280	AT4G33720.1	CAP (Cysteine-rich secretory proteins, Antigen 5, and Pathogenesis-related 1 protein) superfamily protein	1
Nbe.v1.s00060g02760	AT2G18340.3	late embryogenesis abundant domain-containing protein / LEA domain-containing protein	1
Nbe.v1.s00120g34590	AT4G25150.1	HAD superfamily, subfamily IIIB acid phosphatase	1
Nbe.v1.s00060g10530	AT3G25530.1	glyoxylate reductase 1	1
Nbe.v1.s00190g13460	AT5G57450.2	homolog of X-ray repair cross complementing 3 (XRCC3)	1
Nbe.v1.s00140g19440	AT5G11720.1	Glycosyl hydrolases family 31 protein	1
Nbe.v1.s00110g41150	AT2G01110.1	Sec-independent periplasmic protein translocase	1
Nbe.v1.s00160g45430	AT4G34980.1	subtilisin-like serine protease 2	1
Nbe.v1.s00110g15050	AT1G09930.1	oligopeptide transporter 2	1
Nbe.v1.s00040g18330	AT4G13710.1	Pectinacetylesterase family protein	1
Nbe.v1.s00120g34530	AT3G16370.1	GDSL-like Lipase/Acylhydrolase superfamily protein	1
Nbe.v1.s00020g40820	AT3G17180.1	serine carboxypeptidase-like 33	1
Nbe.v1.s00120g28090	AT4G24780.2	Pectin lyase-like superfamily protein	1
Nbe.v1.s00180g17080	AT3G20820.1	Leucine-rich repeat (LRR) family protein	1
Nbe.v1.s00190g16030	AT5G64570.1	beta-D-xylosidase 4	1
Nbe.v1.s00090g18910	AT4G38970.1	fructose-bisphosphate aldolase 2	1
Nbe.v1.s00170g18580	AT5G49880.1	mitotic checkpoint family protein	1
Nbe.v1.s00050g01100	AT3G22142.1	Bifunctional inhibitor/lipid-transfer protein/seed storage 2S albumin superfamily protein	1
Nbe.v1.s00190g25810	AT4G22560.1	sulfated surface-like glycoprotein	1
Nbe.v1.s00130g03930	AT4G22010.1	SKU5 similar 4	1
Nbe.v1.s00120g12620	AT5G61250.3	glucuronidase 1	1

## Sheet: SBT1.7-H6
Accession	Homologous Arabidopsis gene	Description in Arabidopsis	PSMs
SBT1.7-His			161
Nbe.v1.s00040g03350	AT2G39050.1	hydroxyproline-rich glycoprotein family protein	42
Nbe.v1.s00070g44130	AT4G02320.1	Plant invertase/pectin methylesterase inhibitor superfamily	39
Nbe.v1.s00170g25310	AT3G57790.2	Pectin lyase-like superfamily protein	7
Nbe.v1.s00080g01890	AT3G20820.1	Leucine-rich repeat (LRR) family protein	3
Nbe.v1.s00010g00570	AT4G23820.1	Pectin lyase-like superfamily protein	3
Nbe.v1.s00010g34600	AT2G36870.1	xyloglucan endotransglucosylase/hydrolase 32	1
Nbe.v1.s00010g44810	AT5G65005.1	Polynucleotidyl transferase, ribonuclease H-like superfamily protein	9
Nbe.v1.s00050g24550	AT1G63350.4	Disease resistance protein (CC-NBS-LRR class) family	2
Nbe.v1.s00100g27010	AT5G41685.1	Mitochondrial outer membrane translocase complex, subunit Tom7	2
Nbe.v1.s00060g34680	AT1G09060.4	JmjC domain protein JMJ24	5
Nbe.v1.s00140g04530	AT1G70000.2	myb-like transcription factor family protein	2
Nbe.v1.s00010g09900	AT5G65810.1	transmembrane protein	1
Nbe.v1.s00170g16040	AT3G22730.1	F-box and associated interaction domains-containing protein	2
Nbe.v1.s00050g28470	AT5G56880.1	hypothetical protein	1
Nbe.v1.s00200g07280	AT5G23100.1	MIZU-KUSSEI-like protein (Protein of unknown function, DUF617)	1
Nbe.v1.s00150g26220	AT5G46570.1	BR-signaling kinase 2	1
Nbe.v1.s00170g15920	AT5G11350.5	DNAse I-like superfamily protein	1
