# Supplementary material for: Arabidopsis SBT5.2 and SBT1.7 subtilases mediate C-terminal cleavage of flg22 epitope from bacterial flagellin
Source: Nat Commun. 2024 May 4;15:3762. doi: 10.1038/s41467-024-48108-4 (PMC11069567; doi:10.1038/s41467-024-48108-4)
Supplement: Supplementary file 7 — Supplementary Dataset 4 [file 41467_2024_48108_MOESM7_ESM.xlsx]

## Sheet: Sheet1
Supplementary Table 1. Primer sequences used in this study.
Experiment	Forward primer sequence (5'-3')	Reverse primer sequence (5'-3')	Vector	Restriction site
SBT5.2-(His)6 expression	ATGAAAGGCATTACATTCTTCA	TCAGTTTGTGCGGCTACT	pBI121	Xba I, Sac I
SBT5.2-(His)6 expression	CACGGGGGACTCTAGATGAAAGGCATTACATTCTTCA	GATCGGGGAAATTCGTCAGTGATGGTGATGGTGATGGTTTGTGCGGCTACTCTC	pBI121	Xba I, Sac I
SBT1.7-(His)6 expression	ATGTCTTCTTCGTTTCTCTCC	CTATGTCCAGCTAATCGCC	pBI121	Xba I, Sac I
SBT1.7-(His)6 expression	CACGGGGGACTCTAGATGTCTTCTTCGTTTCTCTCCTC	GATCGGGGAAATTCGTCAGTGATGGTGATGGTGATGTGTCCAGCTAATCGCCAC	pBI121	Xba I, Sac I
SAP2-(His)6 expression	CACGGGGGACTCTAGAGAGAAGCAAAATCACGAAAC	GATCGGGGAAATTCGTCAGTGATGGTGATGGTGATGAGCAGTGGAAGTGAAATTGA	pBI121	Xba I, Sac I
SBT5.2 RT-PCR	GAACAGTGACCAATGTTGG	GTGATGTTCTGCTTTATATGCA
SBT1.7 RT-PCR	GATTGTGATGTGTGATAGAGGA	GTAAGCGGTGGTCATAAGC
ACT3 RT-PCR	GACAGCCAAAACCAGCTCATC	CGATGGACCTGACTCGTCATAC
