# Supplementary material for: Arabidopsis SBT5.2 and SBT1.7 subtilases mediate C-terminal cleavage of flg22 epitope from bacterial flagellin
Source: Nat Commun. 2024 May 4;15:3762. doi: 10.1038/s41467-024-48108-4 (PMC11069567; doi:10.1038/s41467-024-48108-4)
Supplement: Supplementary file 9 — Source Data [file 41467_2024_48108_MOESM9_ESM.xlsx]

## Sheet: Fig. 1
The source data for Fig. 1a.
Treatment	flg22
Time (min)	0	0.483333	0.975	1.46667	1.95833	2.45167	2.94333	3.435	3.92833	4.42	4.91167	5.40333	5.89667	6.38833	6.88	7.37167	7.865	8.35667	8.84833	9.34167	9.83333	10.325	10.8167	11.31	11.8017	12.2933	12.7867	13.2783	13.77	14.2633	14.755	15.2467	15.7383	16.2317	16.7233	17.215	17.7083	18.2	18.6917	19.185	19.6767	20.1683	20.6617	21.1533	21.645	22.1383	22.63	23.1217	23.6133
ROS (RLU)	1910	372	250	194	172	150	132	174	162	176	218	164	236	246	228	276	264	266	288	280	280	274	304	330	356	310	352	328	358	380	328	332	342	344	338	316	250	272	328	318	284	294	270	316	278	286	292	232	280
	1820	432	240	228	164	164	138	162	168	172	176	212	232	274	274	294	330	360	328	342	362	368	496	458	456	462	504	522	544	634	542	560	554	598	552	526	554	476	564	492	504	554	468	446	418	396	432	436	350
	1938	478	266	260	266	218	286	266	246	316	348	346	342	402	448	454	480	476	582	532	464	456	472	454	460	428	502	498	438	506	520	482	426	464	486	440	436	352	388	348	376	338	326	294	328	358	268	280	254
	1844	444	294	202	158	146	156	152	110	134	162	186	188	194	214	252	244	304	282	346	306	296	328	454	384	372	386	428	390	454	442	458	380	412	408	420	384	368	388	402	394	346	378	298	300	324	304	280	312
	1634	392	232	184	156	140	166	132	168	160	194	266	252	282	366	358	428	418	414	470	476	536	554	572	598	622	608	630	640	708	722	672	722	724	712	674	634	710	666	620	690	636	548	574	594	508	508	476	526
	1604	408	200	180	162	146	126	194	198	182	282	324	390	350	502	504	554	574	642	674	782	770	820	848	916	918	998	956	906	982	1062	1024	988	928	910	972	982	918	892	938	862	882	772	758	744	670	662	668	606
	1526	462	262	170	158	172	126	118	128	146	138	156	204	246	252	274	310	388	364	414	420	422	546	580	590	548	702	696	662	636	740	740	684	800	740	854	698	760	716	702	766	776	584	670	698	624	582	570	562
	1614	426	282	232	216	200	258	262	260	328	342	398	496	492	596	600	688	742	794	826	880	894	1004	1002	1114	1072	1060	1100	1168	1110	1118	1166	1108	1064	1050	1066	1064	1028	978	920	842	880	720	734	748	622	632	554	582
Treatment	Flagellin
Time (min)	0	0.483333	0.975	1.46667	1.95833	2.45167	2.94333	3.435	3.92833	4.42	4.91167	5.40333	5.89667	6.38833	6.88	7.37167	7.865	8.35667	8.84833	9.34167	9.83333	10.325	10.8167	11.31	11.8017	12.2933	12.7867	13.2783	13.77	14.2633	14.755	15.2467	15.7383	16.2317	16.7233	17.215	17.7083	18.2	18.6917	19.185	19.6767	20.1683	20.6617	21.1533	21.645	22.1383	22.63	23.1217	23.6133
ROS (RLU)	1170	362	204	186	112	112	92	80	112	88	86	78	116	100	108	118	150	152	180	188	204	188	222	266	236	228	300	354	296	366	364	376	410	412	370	404	454	380	470	438	462	476	400	444	376	412	394	412	442
	1080	390	230	158	122	114	102	108	72	94	102	90	88	118	86	132	136	150	150	160	166	194	236	214	232	242	300	292	314	364	334	368	358	352	402	402	422	468	424	416	418	452	412	420	414	450	464	480	418
	1066	334	180	124	122	118	90	122	70	100	78	110	106	100	124	162	142	166	176	194	170	196	192	206	234	302	296	274	340	348	304	284	316	312	350	396	356	336	356	356	338	334	336	358	348	334	362	382	370
	930	344	202	124	136	124	100	106	104	110	88	84	132	102	144	162	140	170	208	242	204	246	298	288	342	356	364	368	408	416	406	454	494	494	448	518	498	488	508	538	494	542	486	526	474	512	504	548	446
	894	410	216	162	134	114	96	70	114	112	106	166	112	98	176	220	234	272	292	278	372	416	422	436	488	530	638	644	628	684	746	704	818	830	826	866	874	932	1012	898	908	938	938	914	934	936	1048	872	954
	1056	360	220	178	152	144	72	110	84	86	126	92	116	138	142	156	210	254	242	332	346	408	402	446	508	596	594	684	632	714	722	764	776	792	830	858	904	892	912	912	876	934	924	922	918	984	832	858	800
	872	330	230	136	106	110	110	122	94	102	98	132	110	124	150	132	152	170	174	182	220	238	266	294	278	392	372	402	354	372	428	426	430	440	506	444	438	494	506	490	580	508	580	464	478	598	488	480	386
	1034	398	222	150	128	146	104	102	150	94	110	180	160	158	178	218	254	276	280	338	402	430	450	502	490	554	572	642	640	658	696	674	700	776	748	708	756	840	828	848	808	754	742	762	716	770	658	668	666
The source data for Fig. 1b.
Treatment	flg22	Flagellin
Tmax RLU (min)	13.2783	19.5122
	16.3956	21.8094
	10.9817	21.8089
	13.6067	20.825
	15.575	21.645
	14.2628	20.9894
	17.8717	20.8256
	14.5906	18.6922
The source data for Fig. 1d.
C-terminal
Residue No.	1	2	3	4	5	6	7	8	9	10	11	12	13	14	15	16	17	18	19	20	21	22	23	24	25	26	27	28	29	30	31	32	33	34	35	36	37	38	39	40	41	42	43	44	45	46	47	48	49
Frequency (%)	0	0	0	0	0	0	0	0	0	0	0	0	0	0	0.00169348	0.00211685	0.00169348	0.00084674	0.00042337	0.00465707	0.0177815	0.00338696	0.0156647	0.00804403	0.0296359	0.00931414	0.0249788	0.0707028	0.0944115	0.0224386	0.00084674	0.0101609	0.00465707	0.00508044	0.00677392	0.00127011	0	0	0.0728196	0.00508044	0.00508044	0	0	0.00127011	0	0.00211685	0	0.0084674	0.050381
	0	0	0	0	0	0	0	0	0	0	0	0	0	0	0.00124533	0.00124533	0	0	0	0.00435866	0.00622665	0.00311333	0.0105853	0.00311333	0.0230386	0.00622665	0.0155666	0.0660025	0.0485679	0.0323786	0.00622665	0.0292653	0.0143213	0.00498132	0.00622665	0.00249066	0	0	0.0797011	0.00249066	0.00311333	0	0	0.000622665	0	0.000622665	0	0.0143213	0.0392279
	0	0	0	0	0	0	0	0	0	0	0	0	0	0	0	0	0.00199203	0	0	0	0.00697211	0.00199203	0.00996016	0.0149402	0.00796813	0.00298805	0.0059761	0.0448207	0.0288845	0.00199203	0.00199203	0.000996016	0	0.00398406	0.00697211	0	0	0	0.064741	0.00298805	0.00298805	0	0	0.000996016	0	0.00398406	0	0.00398406	0.0458167
N-terminal
Residue No.	1	2	3	4	5	6	7	8	9	10	11	12	13	14	15	16	17	18	19	20	21	22	23	24	25	26	27	28	29	30	31	32	33	34	35	36	37	38	39	40	41	42	43	44	45	46	47	48	49
Frequency (%)	0	0.0347163	0	0.00677392	0.00084674	0	0.0173582	0.0152413	0.0524979	0.00550381	0.0702794	0.00338696	0.0461473	0.0359865	0.00635055	0.0410669	0.0292125	0.00084674	0.00169348	0.00465707	0	0	0	0	0	0.0127011	0.00084674	0.0444539	0.0834039	0.0986452	0.0558848	0.0084674	0.0207451	0.00931414	0.00296359	0.00254022	0.00677392	0.00296359	0	0.0838273	0.00762066	0.0042337	0	0	0	0	0	0	0.00084674
	0	0.0211706	0	0.00560398	0.00249066	0	0.0118306	0.00311333	0.0267746	0.00186799	0.0622665	0.00124533	0.0473225	0.0379826	0.00124533	0.0579078	0.0267746	0	0.00311333	0.00809464	0	0	0	0	0	0.0205479	0.00186799	0.0734745	0.187422	0.0709838	0.0454545	0.00622665	0.0323786	0.013076	0.00311333	0	0.00747198	0.00311333	0	0.0859278	0.00622665	0.00373599	0	0	0	0	0	0	0.00124533
	0	0.0258964	0	0.00199203	0	0	0.0059761	0.00199203	0.0229084	0.000996016	0.0209163	0	0.0119522	0.00796813	0	0.00697211	0.0677291	0	0	0	0	0	0	0	0	0.00896414	0	0.00996016	0.0149402	0.0996016	0.0129482	0.00498008	0.0109562	0.00498008	0.00298805	0	0.0139442	0.0129482	0.00298805	0.0667331	0.00498008	0.000996016	0	0	0	0	0	0	0
[truncated: 72 more columns]

## Sheet: Fig. 2
The source data for Fig. 2c.
Sample	Submerged culture medium
Time (h)	0	0.983056	1.96686	2.95067	3.93439	4.91797	5.90156	6.88506	7.86847	8.85181	9.83511	10.8184	11.8016	12.7848	13.7679	14.7511	15.7342	16.7173	17.7004	18.6835	19.6666
Fluorescence intensity (RFU)	4817453	5617000	7606164	8433364	9117449	9600420	9956785	10206050	10437378	10635094	10714252	10910708	11018408	11098250	11156609	11202967	11304077	11325779	11474272	11553237	11581928
	4739011	5983682	8098621	8960873	9589953	10093986	10500534	10756035	10952436	11100468	11219332	11371123	11451798	11545207	11631683	11643641	11758063	11920755	11865850	12014286	12029501
	4999849	6133940	8408441	9239081	9888529	10350630	10685242	10932943	11155499	11312071	11492812	11654142	11788567	11917778	12054306	12168025	12245040	12344578	12433229	12463839	12522419
Sample	Heat inactivated submerged culture medium
Time (h)	0	0.983056	1.96686	2.95067	3.93439	4.91797	5.90156	6.88506	7.86847	8.85181	9.83511	10.8184	11.8016	12.7848	13.7679	14.7511	15.7342	16.7173	17.7004	18.6835	19.6666
Fluorescence intensity (RFU)	4702881	4577939	4293927	4021319	3885637	3819601	3735012	3677624	3635245	3584862	3526144	3514932	3482745	3425397	3385916	3357182	3308115	3289680	3245513	3206691	3159659
	4885844	4652995	4308664	4030030	3896106	3799644	3741658	3658672	3628754	3571884	3520898	3485586	3455565	3414843	3358854	3353301	3290722	3257471	3225686	3215575	3171893
	4934647	4780031	4468583	4274463	4035574	3910594	3828345	3754502	3672169	3616566	3541335	3501930	3454398	3418753	3357163	3334722	3280309	3227088	3213320	3190226	3151257

## Sheet: Fig. 3
The source data for Fig. 3a.			The source data for Fig. 3c.
Well No.	Fluorescence intensity (RFU)
B4	3672327
B5	4380677
B6	5529004
B7	4391201
B8	4685988
B9	4394929
B10	4950085
B11	6029974
B12	3980616
B13	4843988
B14	4147121
B15	3201924
B16	4420439
B17	3441666
B18	2927772
B19	2997491
C4	3930277
C5	4081016
C6	6099910
C7	5906633
C8	6220834
C9	5692742
C10	8526317
C11	6751834
C12	4092427
C13	3660967
C14	4686245
C15	3321293
C16	3284389
C17	3225667
C18	4291736
C19	3545468
D4	4189604
D5	4389603
D6	5336944
D7	6765880
D8	7066438
D9	7619623
D10	9712031
D11	11134651
D12	5389010
D13	4965357
D14	4536200
D15	4191975
D16	3339033
D17	3560089
D18	3405694
D19	4985178
E4	3989775
E5	3209125
E6	4758144
E7	6271160
E8	8883083
E9	7603119
E10	10947983
E11	5807213
E12	3698654
E13	3982436
E14	6464556
E15	4189369
E16	4137036
E17	3655261
E18	3526551
E19	3649213
F4	3780793
F5	6345158
F6	4737323
F7	8342203
F8	15990403
F9	13554310
F10	9008968
F11	3779457
F12	4887242
F13	4672430
F14	4459535
F15	3588717
F16	4748855
F17	3423169
F18	3544234
F19	3334046
G4	4259092
G5	4024235
G6	4386699
G7	7811666
G8	40017884
G9	60696782
G10	26173566
G11	6053505
G12	5356570
G13	4241137
G14	4645923
G15	3485880
G16	4798789
G17	3176314
G18	3136081
G19	3395659
H4	5878236
H5	4679044
H6	5570805
H7	4940213
H8	5415523
H9	20740794
H10	13382781
H11	6156151
H12	5170601
H13	4792511
H14	3251600
H15	3909583
H16	3956713
H17	4172221
H18	4281516
H19	3966056
I4	4730815
I5	3886766
I6	4153446
I7	4408885
I8	2105775
I9	8139071
I10	3870445
I11	4352477
I12	4393401
I13	3327602
I14	4797592
I15	4105057
I16	3478349
I17	3070133
I18	4564132
I19	5106009
J4	2750331
J5	3808606
J6	4067793
J7	4127044
J8	2260059
J9	8512872
J10	5338628
J11	4759032
J12	3402771
J13	4445496
J14	3508723
J15	4933651
J16	4555001
J17	4355694
J18	3451740
J19	3551504
K4	6928213
K5	3887956
K6	4085988
K7	3843327
K8	2556120
K9	4559136
K10	2517238
K11	1896896
K12	3341885
K13	5131048
K14	5274431
K15	4780799
K16	3481297
K17	4532278
K18	3119561
K19	3126319
L4	2326753
L5	4066531
L6	2636165
L7	5410837
L8	4240233
L9	5164574
L10	3299162
L11	4624147
L12	4337908
L13	4410733
L14	5756585
L15	5569191
L16	6147002
L17	2773077
L18	3702498
L19	3662070
M4	3828434
M5	4412155
M6	7555628
M7	4581941
M8	6508902
M9	4971965
M10	2371880
M11	7492704
M12	4558545
M13	2431359
M14	5502602
M15	4243781
M16	7171504
M17	3917110
M18	3634914
M19	4841746
N4	4606295
N5	5861817
N6	5376855
N7	1411294
N8	2508246
N9	7050321
N10	4384148
N11	3282417
N12	1987310
N13	6016673
N14	4319376
N15	3691937
N16	3572544
N17	4310415
N18	4549075
N19	4452212
O4	4222526
O5	8859632
O6	3994665
O7	3480085
O8	6538994
O9	6147898
O10	4670372
O11	4596584
O12	5289222
O13	6682401
O14	5985083
O15	7000036
O16	5061883
O17	9291359
O18	3287190
O19	7305382

## Sheet: Fig. 4
The source data for Fig. 4b.
C-terminal
Residue No.	1	2	3	4	5	6	7	8	9	10	11	12	13	14	15	16	17	18	19	20	21	22	23	24	25	26	27	28	29	30	31	32	33	34	35	36	37	38	39	40	41	42	43	44	45	46	47	48	49
Frequency (%)	0	0	0	0	0	0	0	0	0	0	0	0	0	0	0.0037594	0.0169173	0	0	0	0.0075188	0.0018797	0.0018797	0.0225564	0	0.0526316	0	0.0864662	0.12218	0.0093985	0.056391	0.0018797	0.0770677	0.0150376	0	0	0	0	0	0.0601504	0	0	0	0	0	0	0	0	0.0037594	0.0169173
	0	0	0	0	0	0	0	0	0	0	0	0	0	0	0.00364964	0.0164234	0	0	0	0.00912409	0.00547445	0	0.0237226	0	0.0565693	0	0.0620438	0.114964	0.060219	0.0364963	0	0.0547445	0.00547445	0	0	0	0	0	0.0912409	0	0	0	0	0	0	0	0	0.00364964	0.0310219
	0	0	0	0	0	0	0	0	0	0	0	0	0	0	0.00823045	0.0150892	0	0	0	0.00411523	0.00685871	0	0.0150892	0.00274348	0.0548697	0	0.0699588	0.112483	0.0521262	0.042524	0	0.0342936	0.00685871	0	0	0.00548697	0	0	0.079561	0	0	0	0	0	0	0	0	0.0109739	0.0246914
	0	0	0	0	0	0	0	0	0	0	0	0	0.00139082	0	0.00278164	0.0194715	0	0.00139082	0	0.00834492	0.00417246	0.00556328	0.0208623	0	0.0514604	0	0.0834492	0.143255	0.0292072	0.0653686	0.00139082	0.0570236	0.00973574	0.00139082	0	0	0	0	0.054242	0	0	0	0	0	0	0.00278164	0	0.0111266	0.0180807
	0	0	0	0	0	0	0	0	0	0	0	0	0.00101523	0	0.00609137	0.0101523	0	0.00203046	0	0.00609137	0.00609137	0.00406091	0.0192893	0.00406091	0.0568528	0	0.0822335	0.140102	0.084264	0.0527919	0	0.0456853	0.00913706	0.00406091	0	0.00406091	0.00101523	0	0.0791878	0	0	0	0	0	0	0	0	0.0071066	0.0162437
	0	0	0	0	0	0	0	0	0	0	0	0	0.000773395	0	0.00232019	0.00850735	0	0.00154679	0	0.00386698	0.00696056	0.00309358	0.0177881	0.00309358	0.0518175	0	0.0750193	0.143852	0.0812065	0.0525909	0	0.025522	0.00541377	0.000773395	0	0.00850735	0.000773395	0	0.0696056	0.000773395	0	0	0	0	0	0.000773395	0	0.0116009	0.0208817
N-terminal
Residue No.	1	2	3	4	5	6	7	8	9	10	11	12	13	14	15	16	17	18	19	20	21	22	23	24	25	26	27	28	29	30	31	32	33	34	35	36	37	38	39	40	41	42	43	44	45	46	47	48	49
Frequency (%)	0	0.0432331	0	0.0018797	0	0	0.037594	0.0093985	0.0977444	0	0.101504	0	0.0526316	0.0657895	0	0.0733083	0.0093985	0	0	0	0	0	0	0	0	0.0093985	0	0.0357143	0.0620301	0.0150376	0.0545113	0	0.0131579	0.0056391	0	0	0	0.0037594	0	0.114662	0	0.0018797	0	0	0	0	0	0	0
	0	0.0456204	0	0.00182482	0	0	0.0346715	0.00729927	0.0857664	0	0.124088	0.00182482	0.0547445	0.0529197	0	0.0729927	0.0164234	0	0.00182482	0	0	0	0	0	0	0.0109489	0	0.0273723	0.0456204	0.0291971	0.040146	0	0.0127737	0.00182482	0	0	0.00182482	0.00182482	0	0.104015	0	0.00364964	0	0	0	0	0	0	0
	0	0.0274348	0	0	0	0	0.0205761	0.00685871	0.0836763	0	0.0960219	0.00274348	0.0411523	0.0576132	0	0.0823045	0.0260631	0	0.00137174	0	0	0	0	0	0	0.00823045	0	0.0246914	0.0507545	0.0315501	0.042524	0	0.0123457	0.00548697	0	0	0.00274348	0.00137174	0	0.108368	0.00137174	0.00274348	0	0	0	0	0	0	0
	0	0.0292072	0	0.00139082	0	0	0.038943	0.00973574	0.0973574	0	0.114047	0.00139082	0.0611961	0.0890125	0	0.0584145	0.0111266	0	0	0	0	0	0	0	0	0.00417246	0	0.023644	0.038943	0.00973574	0.0514604	0	0.0139082	0.00417246	0	0	0.00139082	0.00556328	0	0.127955	0	0.00278164	0	0	0	0	0	0	0
	0	0.0517767	0	0.00406091	0	0	0.0446701	0.00609137	0.0974619	0	0.135025	0.00203046	0.0659898	0.0730964	0.00101523	0.0649746	0.0182741	0.00101523	0.00406091	0	0	0	0	0	0	0.00609137	0	0.0162437	0.0253807	0.0324873	0.0426396	0	0.0101523	0.00203046	0.00101523	0	0.00101523	0.00304568	0	0.0944162	0.00304568	0.00203046	0	0	0	0	0	0	0
	0	0.0278422	0	0.000773395	0	0	0.0278422	0.00850735	0.0835267	0	0.129157	0.00154679	0.0549111	0.0641918	0	0.0711524	0.0177881	0	0.00541377	0	0	0	0	0	0	0.00541377	0	0.0247486	0.0355762	0.0394432	0.0494973	0	0.0108275	0.00464037	0.00232019	0	0.00232019	0.00309358	0	0.112916	0.00232019	0.00309358	0	0	0	0	0	0	0
The source data for Fig. 4d.
C-terminal
Residue No.	1	2	3	4	5	6	7	8	9	10	11	12	13	14	15	16	17	18	19	20	21	22	23	24	25	26	27	28	29	30	31	32	33	34	35	36	37	38	39	40	41	42	43	44	45	46	47	48	49
Frequency (%)	0	0	0	0	0	0	0	0	0	0	0	0	0	0	0	0	0.00271003	0	0	0	0.0108401	0.0108401	0.0135501	0.0216802	0	0.0162602	0	0.0785908	0	0	0	0	0	0	0.0135501	0	0	0	0.0325203	0	0	0	0	0	0	0	0	0.00271003	0.0216802
	0	0	0	0	0	0	0	0	0	0	0	0	0	0	0	0	0	0	0	0	0.0416667	0.0694444	0.0277778	0.0555556	0	0.0555556	0	0.0555556	0	0	0	0	0	0	0	0	0	0	0.0833333	0	0	0	0	0	0	0	0	0	0
	0	0	0	0	0	0	0	0	0	0	0	0	0	0	0	0	0	0	0	0	0.0285714	0.0714286	0.0285714	0.0428571	0	0.0571429	0	0.0714286	0	0	0	0	0	0	0	0	0	0	0.0714286	0	0	0	0	0	0	0	0	0	0
	0	0	0	0	0	0	0	0	0	0	0	0	0	0	0	0	0.00420168	0	0	0.00420168	0.0168067	0.0588235	0.0168067	0.0378151	0	0.0546218	0	0.0714286	0	0	0	0	0	0	0	0	0	0	0.0546218	0	0	0	0	0	0	0	0	0	0.0378151
	0	0	0	0	0	0	0	0	0	0	0	0	0	0	0	0	0	0	0	0	0.0174419	0.0755814	0.0174419	0.0523256	0	0.0465116	0	0.0465116	0	0	0	0	0	0	0.0116279	0	0	0	0.0581395	0	0	0	0	0	0	0	0	0	0.0406977
N-terminal
Residue No.	1	2	3	4	5	6	7	8	9	10	11	12	13	14	15	16	17	18	19	20	21	22	23	24	25	26	27	28	29	30	31	32	33	34	35	36	37	38	39	40	41	42	43	44	45	46	47	48	49
Frequency (%)	0	0.0677507	0	0.0135501	0	0	0.00542005	0	0.0216802	0	0.00271003	0	0	0	0	0.0298103	0.00542005	0.00813008	0	0	0	0	0	0	0	0	0	0	0.0135501	0.0189702	0.0162602	0	0	0	0	0	0	0.00271003	0	0.165312	0.00813008	0	0	0	0	0	0	0	0
	0	0.291667	0	0.0138889	0	0	0	0	0	0	0	0	0	0	0	0	0	0	0	0	0	0	0	0	0	0	0	0	0	0.0555556	0.0277778	0	0	0	0	0	0	0	0	0.111111	0	0	0	0	0	0	0	0	0
	0	0.257143	0	0	0	0	0	0	0	0	0	0	0	0	0	0.0428571	0	0	0	0	0	0	0	0	0	0	0	0	0	0.0428571	0.0285714	0	0	0	0	0	0	0	0	0.0857143	0	0	0	0	0	0	0	0	0
	0	0.134454	0	0.0210084	0	0	0.00840336	0	0.0336134	0	0.0168067	0	0	0	0	0.0504202	0	0	0	0	0	0	0	0	0	0	0	0	0	0.0420168	0.0252101	0	0	0	0	0	0	0.012605	0	0.121849	0.00420168	0	0	0	0	0	0	0	0
	0	0.145349	0	0.0174419	0	0	0.00581395	0	0.0348837	0	0.0116279	0	0	0	0	0.0406977	0	0	0	0	0	0	0	0	0	0	0	0	0.0116279	0.0465116	0.0174419	0.00581395	0	0	0	0	0	0.0174419	0	0.104651	0.0116279	0	0	0	0	0	0	0	0
The source data for Fig. 4f.
Peptide	GLQIATKITS	ALQIATKITS	GAQIATKITS	GLAIATKITS	GLQAATKITS	GLQIAAKITS
Undigested substrate (%)	0.155	0.298	0.584	0.187	0.503	0.0448
	0.0983	0.142	0.383	0.102	1.52	0.0665
	0.151	0.524	0.297	0.642	0.662	0.102
	0.0571	0.124	0.19	0.289	0.564	0.119
[truncated: 233 more columns]

## Sheet: Fig. 5
The source data for Fig. 5b.

## Sheet: Fig. 6
The source data for Fig. 6b.
WT + Flagellin C-terminal
Residue No.	1	2	3	4	5	6	7	8	9	10	11	12	13	14	15	16	17	18	19	20	21	22	23	24	25	26	27	28	29	30	31	32	33	34	35	36	37	38	39	40	41	42	43	44	45	46	47	48	49
Frequency (%)	0	0	0	0	0	0	0	0	0	0	0	0.000350018	0.000350018	0	0	0.00280014	0.00175009	0.000700035	0.000350018	0.00420021	0.00630031	0.00350017	0.0059503	0.0101505	0.019251	0.00525026	0.0241512	0.0465523	0.0612531	0.0220511	0.0283514	0.0469023	0.0171509	0.0105005	0.0269513	0.0136507	0.00245012	0	0.0560028	0.0129506	0.000700035	0	0.00525026	0.00490025	0.0122506	0.00770038	0.0248512	0.00455023	0.0213511
	0	0	0	0	0	0	0	0	0	0	0	0	0	0	0.00139082	0.00185443	0.000927214	0	0	0.00417246	0.0194715	0.00370886	0.0143718	0.00927214	0.0347705	0.00927214	0.0203987	0.0732499	0.103384	0.0213259	0.00139082	0.00509967	0.00278164	0.00417246	0.00602689	0	0	0	0.0537784	0.00788132	0.00324525	0	0	0.000927214	0	0.00185443	0	0.00927214	0.0560964
	0	0	0	0	0	0	0	0	0	0	0	0	0	0	0	0	0	0	0	0.00611621	0.0132518	0.00407747	0.0142712	0.0101937	0.0275229	0.00713558	0.0152905	0.0530071	0.0662589	0.0316004	0.00407747	0.0326198	0.00917431	0.00203874	0.011213	0.00203874	0	0	0.0519878	0.00509684	0	0	0	0	0	0	0	0.011213	0.0468909
WT + Flagellin N-terminal
Residue No.	1	2	3	4	5	6	7	8	9	10	11	12	13	14	15	16	17	18	19	20	21	22	23	24	25	26	27	28	29	30	31	32	33	34	35	36	37	38	39	40	41	42	43	44	45	46	47	48	49
Frequency (%)	0	0.0416521	0.000700035	0.00875044	0.00490025	0.000700035	0.0262513	0.0101505	0.0364018	0.00210011	0.0644032	0.0080504	0.0535527	0.0448022	0.00385019	0.0437522	0.039552	0.0080504	0.0133007	0.0178509	0	0	0	0	0	0.0119006	0.00175009	0.0332517	0.0717536	0.039202	0.0262513	0.00945047	0.0245012	0.00945047	0.00210011	0.00490025	0.00700035	0.00525026	0.000700035	0.0539027	0.0276514	0.00560028	0	0.00210011	0.000700035	0.000700035	0.00105005	0	0
	0	0.0319889	0	0.00556328	0.00139082	0	0.0171535	0.0148354	0.0560964	0.00741771	0.0723227	0.00231803	0.0431154	0.0333797	0.00463607	0.0356977	0.0268892	0.00185443	0.000463607	0.00370886	0	0	0	0	0	0.0101994	0.00185443	0.0366249	0.0755679	0.108484	0.043579	0.00788132	0.0213259	0.00973574	0.00370886	0.00231803	0.00880853	0.00509967	0	0.0806676	0.0115902	0.00509967	0.00139082	0	0	0	0	0	0.000463607
	0	0.0101937	0	0.00815494	0	0	0.00713558	0.00611621	0.0356779	0.00407747	0.0754332	0.0030581	0.0540265	0.0336391	0.00407747	0.0428135	0.0417941	0	0.00203874	0.00509684	0	0	0	0	0	0.0163099	0.0030581	0.0417941	0.0672783	0.0489297	0.0397554	0.00407747	0.0397554	0.0101937	0.0030581	0.00203874	0.0101937	0.00713558	0	0.104995	0.0183486	0.00713558	0.00101937	0	0	0	0	0	0
The source data for Fig. 6d.
sbt5.2 sbt1.7 + Flagellin C-terminal
Residue No.	1	2	3	4	5	6	7	8	9	10	11	12	13	14	15	16	17	18	19	20	21	22	23	24	25	26	27	28	29	30	31	32	33	34	35	36	37	38	39	40	41	42	43	44	45	46	47	48	49
Frequency (%)	0	0	0	0	0	0	0	0	0	0	0	0	0	0	0	0.122613	0.00603015	0	0	0.0180905	0.0442211	0.0040201	0.0080402	0	0.368844	0	0.00201005	0.0301508	0.266332	0	0	0.00502513	0.00100503	0.00502513	0	0	0	0	0.0180905	0	0.0040201	0	0	0	0	0	0	0	0.0040201
	0	0	0	0	0	0	0	0	0	0	0	0	0	0	0.00352526	0.0540541	0.00705053	0	0	0.00587544	0.0211516	0.00352526	0.00587544	0.00470035	0.0810811	0.00235018	0.00587544	0.0211516	0.0752056	0.00235018	0.00352526	0.0141011	0.0105758	0.0105758	0.00117509	0.0141011	0.0141011	0	0.0364277	0.00470035	0.00352526	0	0	0.00470035	0	0.00117509	0.00117509	0.00470035	0.0282021
	0	0	0	0	0	0	0	0	0	0	0	0	0	0	0	0.176871	0.0204082	0	0	0	0	0	0.00680272	0	0.0816327	0	0	0.0340136	0.251701	0	0	0.0204082	0.0272109	0	0	0.00680272	0	0	0.0544218	0.00680272	0.0136054	0	0	0	0	0	0	0	0.0272109
sbt5.2 sbt1.7 + Flagellin N-terminal
Residue No.	1	2	3	4	5	6	7	8	9	10	11	12	13	14	15	16	17	18	19	20	21	22	23	24	25	26	27	28	29	30	31	32	33	34	35	36	37	38	39	40	41	42	43	44	45	46	47	48	49
Frequency (%)	0	0.764824	0.00201005	0.00100503	0.00201005	0	0.00904523	0	0.00301507	0	0	0	0.00703518	0	0	0.00603015	0.0864322	0	0	0	0	0	0	0	0	0	0	0	0	0.0261307	0	0	0	0	0	0	0.00502513	0.0040201	0	0.0160804	0	0	0	0	0	0	0	0	0
	0	0.182139	0.00352526	0.00352526	0.00705053	0	0.0141011	0	0.0105758	0	0.00940071	0	0.0152761	0.00352526	0	0.00822562	0.13396	0	0	0.00235018	0	0	0	0	0	0.0164512	0	0	0	0.0975323	0.00352526	0	0.0176263	0	0	0	0.0317274	0.0176263	0	0.0622797	0.00587544	0.00470035	0.00117509	0	0	0	0	0	0
	0	0.360544	0	0	0	0	0.00680272	0	0.00680272	0	0	0	0.0204082	0	0	0.0408163	0.197279	0	0	0	0	0	0	0	0	0	0	0	0	0.176871	0	0	0.00680272	0	0	0	0.0204082	0.00680272	0	0.047619	0	0	0	0	0	0	0	0	0
[truncated: 233 more columns]

## Sheet: Fig. 7
The source data for Fig. 7a.
Plant	WT
Time (min)	0	0.993333	1.98833	2.98167	3.97667	4.97	5.96333	6.95833	7.95167	8.94667	9.95333	10.9467	11.9417	12.935	13.93	14.9233	15.9183	16.9117	17.905	18.9	19.8933	20.8883	21.8817	22.8767	23.87	24.865	25.8583	26.8533	27.8467	28.8417	29.835	30.8283	31.8233	32.8167	33.8117	34.805	35.8	36.795	37.7883	38.7833	39.7767	40.7717	41.765	42.76	43.755	44.7483	45.7433	46.7367	47.7317
ROS (RLU)	3096	292	173	117	63	81	88	159	177	252	303	403	478	558	703	829	927	1042	1096	1057	1127	1224	1187	1233	1205	1178	1041	1030	994	930	875	824	760	704	669	559	497	469	430	405	342	318	283	240	227	208	201	189	151
	2808	256	133	98	80	90	94	144	220	311	449	652	907	1007	1231	1438	1631	1840	1852	2101	2140	2130	2165	2301	2395	2064	1954	2015	1884	1609	1512	1383	1346	1177	1057	998	902	785	709	571	441	404	418	345	324	325	256	236	228
	1978	244	126	116	98	112	103	118	119	140	218	277	362	442	497	527	595	621	648	700	728	725	714	748	741	680	686	667	651	587	503	502	484	442	423	379	382	316	307	296	274	234	214	225	206	171	161	175	159
	2109	254	145	95	89	58	57	73	70	88	85	130	155	201	272	303	348	440	544	522	599	661	656	743	786	705	714	699	659	604	564	525	482	444	426	359	314	313	262	227	200	175	177	161	162	128	117	121	122
	1789	275	174	102	92	82	71	82	57	89	107	92	92	135	175	177	208	241	273	271	304	283	331	318	332	289	321	286	305	284	262	288	245	219	227	217	241	188	226	184	191	192	201	163	148	158	145	160	146
	2002	244	136	103	91	134	221	352	569	855	1184	1520	1872	2048	2226	2408	2506	2538	2589	2597	2495	2454	2410	2265	2169	2010	1857	1777	1600	1352	1158	1128	978	891	747	688	586	516	473	455	377	346	290	261	251	215	216	182	158
	1371	212	117	112	75	79	64	88	83	110	104	126	138	153	181	167	192	265	279	300	334	332	318	322	316	340	330	310	319	292	305	302	274	264	266	277	235	220	226	210	171	193	208	203	185	198	196	165	142
	1408	294	156	108	108	88	89	87	111	120	147	176	234	282	349	382	451	566	580	705	669	716	718	790	780	768	753	695	705	661	602	588	553	549	530	461	403	394	360	340	322	292	315	284	227	201	194	179	161
	1360	240	164	96	83	77	91	61	81	92	92	113	123	177	221	233	310	372	441	367	452	470	476	473	492	476	504	438	449	418	409	360	371	357	300	280	256	244	252	231	194	207	168	143	175	175	159	151	123
	1067	236	159	113	111	92	76	77	77	91	111	144	149	168	149	210	209	274	292	305	355	325	393	390	368	384	404	360	368	349	307	321	311	285	274	274	251	249	240	202	182	179	183	161	149	153	152	155	130
	978	228	120	106	76	145	164	252	371	586	840	1078	1231	1467	1701	1928	2063	2084	2317	2339	2520	2484	2403	2284	2201	2174	1991	1822	1818	1702	1570	1457	1301	1218	1085	1042	879	836	692	610	598	536	425	404	392	339	275	280	217
	1069	239	154	135	86	94	77	89	118	157	150	239	295	373	470	572	618	654	763	808	834	822	890	775	840	750	729	679	649	598	530	452	399	381	360	299	276	257	207	189	179	184	175	139	127	130	103	125	111
Plant	sbt5.2 sbt1.7
Time (min)	0	0.993333	1.98833	2.98167	3.97667	4.97	5.96333	6.95833	7.95167	8.94667	9.95333	10.9467	11.9417	12.935	13.93	14.9233	15.9183	16.9117	17.905	18.9	19.8933	20.8883	21.8817	22.8767	23.87	24.865	25.8583	26.8533	27.8467	28.8417	29.835	30.8283	31.8233	32.8167	33.8117	34.805	35.8	36.795	37.7883	38.7833	39.7767	40.7717	41.765	42.76	43.755	44.7483	45.7433	46.7367	47.7317
ROS (RLU)	960	196	134	97	84	83	79	101	126	126	139	183	204	272	282	361	423	417	441	509	543	536	549	598	659	611	605	535	520	622	499	514	464	489	430	429	329	346	320	309	247	252	254	221	188	197	170	151	139
	1033	169	126	112	87	58	79	76	116	121	167	245	298	388	424	472	611	717	735	822	862	864	861	888	841	888	802	771	750	730	677	591	604	514	477	435	401	391	357	369	293	276	260	262	211	202	191	162	184
	990	255	125	89	68	77	91	114	155	210	343	442	515	656	861	947	1069	1243	1341	1450	1532	1501	1552	1646	1643	1605	1538	1609	1524	1419	1407	1277	1283	1251	1166	957	856	920	792	693	641	574	551	402	341	333	295	279	241
	1022	222	133	78	77	80	83	123	168	234	346	434	602	800	905	1071	1288	1331	1495	1566	1608	1696	1821	1896	1832	1786	1813	1764	1506	1581	1388	1308	1193	1052	944	816	791	661	530	471	418	387	365	307	255	229	208	192	167
	720	201	132	94	75	74	85	102	112	135	187	233	253	332	388	383	412	473	481	587	566	588	577	584	591	616	549	585	535	478	487	479	424	375	360	377	305	309	285	262	263	215	186	166	184	117	164	118	128
	783	179	119	95	87	83	78	75	74	98	120	135	166	189	200	244	265	295	346	354	414	385	469	552	507	565	508	545	559	554	566	506	536	480	475	451	432	402	353	377	322	321	335	298	240	241	244	207	211
	859	191	127	93	75	75	68	74	121	166	155	245	301	407	443	523	682	716	798	852	818	888	1000	999	1059	1074	1075	972	912	992	867	859	820	744	699	658	651	520	468	419	411	363	343	300	297	280	239	234	223
	772	185	121	94	83	80	77	108	144	209	250	381	472	554	660	826	911	1022	1212	1269	1445	1516	1529	1622	1578	1579	1621	1601	1404	1383	1355	1282	1258	1138	1051	941	889	739	655	596	541	464	462	394	366	298	249	214	204
	700	196	121	94	70	81	77	82	108	150	165	235	291	409	488	601	617	750	864	903	993	1105	1091	1106	1169	1078	1085	1066	992	919	919	925	759	718	627	612	559	464	426	418	344	291	248	236	246	185	170	160	193
	598	184	143	94	103	77	81	79	89	118	148	182	210	245	308	355	381	461	503	578	574	578	589	593	651	600	627	597	548	530	485	441	402	348	338	290	262	293	235	211	175	181	165	150	125	144	132	138	128
	698	231	131	88	83	90	81	112	111	146	201	246	279	417	507	595	713	837	886	971	990	1025	1092	1121	1107	1075	1073	1054	962	949	820	789	750	674	613	566	527	426	433	373	366	295	260	239	238	213	189	193	168
	651	167	122	102	87	94	62	89	84	78	90	95	123	126	156	147	185	228	236	267	257	307	338	284	310	341	355	334	329	328	331	339	280	273	264	258	232	206	191	203	179	185	156	152	153	149	141	160	144
The source data for Fig. 7b.
Plant	WT
Time (min)	0	0.993333	1.98833	2.98167	3.97667	4.97	5.96333	6.95833	7.95167	8.94667	9.95333	10.9467	11.9417	12.935	13.93	14.9233	15.9183	16.9117	17.905	18.9	19.8933	20.8883	21.8817	22.8767	23.87	24.865	25.8583	26.8533	27.8467	28.8417	29.835	30.8283	31.8233	32.8167	33.8117	34.805	35.8	36.795	37.7883	38.7833	39.7767	40.7717	41.765	42.76	43.755	44.7483	45.7433	46.7367	47.7317
ROS (RLU)	554	161	104	94	97	169	243	299	469	675	781	954	1168	1387	1439	1511	1612	1752	1660	1639	1562	1699	1590	1534	1363	1297	1159	1048	962	840	724	701	625	522	474	367	317	269	276	243	211	180	170	148	148	127	118	124	130
	579	169	125	131	243	429	641	937	1340	1742	2177	2387	2667	2913	2996	3047	3059	3195	3228	3130	3051	3017	2888	2710	2567	2519	2218	2022	1806	1727	1369	1194	1066	918	759	672	573	476	452	370	358	270	253	229	199	177	172	184	146
	599	179	115	90	95	109	114	161	200	245	320	367	459	505	577	695	709	769	800	736	804	739	805	738	739	712	632	623	534	492	481	447	404	371	341	296	277	239	236	236	192	179	163	158	175	145	112	135	122
	411	119	88	88	82	104	213	356	524	603	729	824	851	903	814	810	732	669	649	545	487	415	353	303	256	220	171	162	137	136	119	113	89	75	91	85	73	80	92	81	83	85	90	80	76	94	79	100	83
	369	109	94	97	74	82	72	101	104	125	153	185	181	231	250	257	312	318	365	361	393	397	370	367	384	371	357	343	362	340	321	328	285	291	280	256	236	274	234	220	222	219	199	170	192	171	158	151	194
	441	149	131	167	384	772	1235	1646	2149	2553	2703	2816	2940	2844	2918	2673	2792	2759	2594	2501	2410	2161	2033	1847	1704	1532	1251	1156	932	829	677	601	511	417	368	329	297	205	210	198	169	157	143	134	130	120	102	126	130
	390	199	141	110	101	91	98	110	120	115	146	146	167	161	166	179	218	185	225	206	184	217	233	198	203	177	191	198	174	157	149	134	130	146	121	140	129	100	112	90	103	98	101	104	90	90	99	79	79
	509	195	113	93	84	88	84	117	129	132	177	215	279	337	404	466	538	589	563	602	638	698	728	667	627	597	596	585	497	494	459	385	353	339	327	268	262	250	214	212	169	163	129	145	138	140	140	129	122
	488	149	114	106	90	96	119	160	209	274	364	419	557	642	791	842	850	951	1020	1026	1123	1018	1055	1008	915	889	777	768	712	726	597	544	523	474	439	343	338	298	280	272	230	219	196	186	164	155	153	157	141
	358	193	141	92	104	97	132	157	174	214	331	373	395	456	459	523	596	569	606	628	636	588	568	515	471	466	424	350	407	332	288	325	251	277	220	227	199	180	181	138	127	141	133	132	109	96	103	80	91
	458	220	131	138	249	578	1082	1651	2130	2459	2806	2985	3057	3120	3054	3063	3079	3049	2931	3007	2865	2739	2757	2589	2458	2321	2045	1958	1716	1518	1283	1116	894	763	647	579	435	418	361	297	248	208	201	197	171	138	136	108	108
	433	174	141	117	143	169	219	294	459	541	731	910	949	1089	1145	1236	1285	1289	1251	1276	1237	1120	1090	1026	939	875	739	680	620	538	463	423	386	346	331	288	301	242	200	225	204	164	159	167	130	132	157	127	121
Plant	sbt5.2 sbt1.7
Time (min)	0	0.993333	1.98833	2.98167	3.97667	4.97	5.96333	6.95833	7.95167	8.94667	9.95333	10.9467	11.9417	12.935	13.93	14.9233	15.9183	16.9117	17.905	18.9	19.8933	20.8883	21.8817	22.8767	23.87	24.865	25.8583	26.8533	27.8467	28.8417	29.835	30.8283	31.8233	32.8167	33.8117	34.805	35.8	36.795	37.7883	38.7833	39.7767	40.7717	41.765	42.76	43.755	44.7483	45.7433	46.7367	47.7317
ROS (RLU)	285	132	109	88	85	85	103	110	152	362	245	297	353	365	348	381	362	441	412	405	434	423	364	340	297	259	278	210	207	196	176	147	145	117	106	104	88	91	95	100	101	99	86	79	71	76	87	91	81
	351	111	108	92	78	133	208	343	511	955	966	1131	1392	1648	1800	1841	1899	1939	2039	2096	2028	1928	1863	1785	1663	1622	1435	1328	1187	1025	965	884	768	708	574	549	446	425	398	303	253	243	217	224	193	168	135	131	116
	406	166	100	101	76	124	215	350	432	346	790	915	962	985	1163	1077	1058	1035	993	1005	991	838	805	742	747	616	533	487	459	385	313	295	244	201	165	157	150	130	106	111	120	102	113	103	76	100	100	89	69
	324	129	102	94	150	288	564	801	1151	195	1615	1838	2084	2066	2122	2080	2170	2171	2020	1967	2096	1944	1883	1778	1603	1546	1398	1246	1131	948	817	702	653	524	479	348	293	249	223	194	149	162	138	130	83	109	100	104	106
	345	143	105	89	107	118	186	218	304	585	446	522	556	614	610	677	721	766	780	700	733	729	749	693	695	672	581	499	439	467	410	349	302	303	276	254	211	203	186	154	144	159	142	122	110	113	117	126	120
	315	135	114	92	68	87	114	136	122	878	183	197	238	257	281	332	352	392	398	410	427	433	407	371	382	377	373	337	299	247	297	219	207	219	174	188	187	174	171	133	136	118	120	104	110	133	130	111	99
	367	149	89	85	113	212	326	490	640	338	977	1099	1203	1298	1373	1446	1464	1528	1473	1421	1480	1478	1424	1393	1297	1215	981	954	881	846	730	631	547	476	464	348	356	309	280	236	242	199	159	184	150	146	143	141	126
	333	159	119	93	183	378	594	879	1204	264	1559	1808	1908	1962	1996	2161	2034	2052	2058	2054	1976	1835	1671	1545	1481	1320	1201	1060	869	767	697	618	508	463	405	328	292	237	227	226	185	160	142	140	130	123	128	116	112
	300	157	105	95	94	115	170	230	271	350	667	776	885	983	966	1087	1143	1156	1199	1137	1169	1141	1106	1053	954	900	846	753	684	637	551	487	432	370	368	306	258	252	232	218	201	168	166	151	131	134	136	117	94
	358	195	113	86	98	95	128	177	238	145	362	459	546	705	739	789	852	934	920	936	918	910	842	890	769	765	625	624	575	483	490	365	356	286	272	236	211	223	191	202	155	149	146	134	135	134	83	104	104
	300	168	116	96	125	125	161	241	291	69	494	612	660	770	848	912	936	1032	982	1033	1065	990	998	963	947	960	847	801	801	679	585	574	469	419	401	366	327	281	267	244	216	170	166	176	137	142	131	137	135
	278	140	138	116	102	114	124	145	199	57	232	243	300	318	369	382	411	385	443	440	426	407	395	418	383	381	376	356	327	284	262	274	238	233	205	195	207	180	159	154	153	116	103	129	119	116	110	125	98
The source data for Fig. 7c.
Treatment	Flagellin		flg22
Plant	WT	sbt5.2 sbt1.7	WT	sbt5.2 sbt1.7
Tmax RLU (min)	22.545	25.8589	18.5683	19.2311
	22.8761	22.8767	17.9056	18.8994
	22.2133	24.5333	19.8933	14.9239
	24.2017	22.8761	11.9411	15.5867
	23.87	23.2078	21.5506	18.8994
	17.9056	27.5156	12.9356	16.5761
	21.8822	24.8644	18.5683	19.2311
	23.8706	25.1961	21.8822	17.2428
	24.1187	22.545	20.225	18.2367
	23.5389	24.8644	18.8994	17.9056
	20.8878	22.8761	14.5922	18.5683
	21.8817	27.1839	17.2433	18.8994
The source data for Fig. 7d.
Treatment	flg22	Flagellin
ΔTmax RLU (min)	-2.95333	1.96833
	1.56	3.12333
	0	1.98833
	-1.97	0
	0	0
	-1.96833	1.96833
	-1.20833	3.625
[truncated: 12 more columns]

## Sheet: Supplementary Fig. 1
The source data for Supplementary Fig. 1a.
Treatment	flg22
Time (min)	0	0.975	1.95833	2.94167	3.925	4.90667	5.89	6.87333	7.85667	8.83833	9.82167	10.805	11.7883	12.77	13.7533	14.7367	15.72	16.7017	17.685	18.6683	19.6517	20.635	21.6167	22.6	23.5833	24.5667	25.55	26.5317	27.515	28.4983	29.4817	30.465	31.4483	32.43	33.4133	34.3967	35.38	36.3633	37.3467	38.33	39.3117	40.295	41.2783	42.2617	43.245	44.2283	45.21	46.1933	47.1767
ROS (RLU)	2486	243	126	92	53	61	60	47	38	47	45	45	45	48	53	31	49	49	41	57	31	47	49	37	37	49	40	41	50	56	39	39	44	38	37	41	40	48	54	51	33	52	41	43	45	53	55	57	44
	1093	194	119	77	56	51	46	49	44	42	40	53	47	37	39	33	34	39	43	50	51	44	37	56	41	50	38	43	39	37	38	57	32	43	52	45	38	49	44	47	51	49	41	54	58	46	46	48	43
	783	172	103	62	55	71	44	39	44	42	50	43	37	48	31	46	37	48	47	38	51	41	41	53	49	41	45	40	35	38	46	40	32	33	35	41	42	45	42	55	33	46	45	40	34	30	38	53	54
	2169	219	123	90	82	48	50	50	33	39	54	55	52	44	44	43	36	53	49	48	44	47	49	50	45	40	43	46	40	47	38	32	49	37	42	35	44	57	48	42	35	60	41	29	33	41	54	56	36
	1260	202	96	74	56	55	45	50	61	39	41	40	45	48	44	35	44	50	47	53	33	48	43	40	37	35	52	40	44	52	34	57	66	42	42	36	39	38	40	43	42	41	47	36	47	51	57	58	38
	803	177	83	79	65	64	51	50	46	55	40	45	45	31	39	52	39	29	46	42	35	36	45	32	36	40	50	50	49	53	52	42	35	46	45	33	40	38	37	51	43	35	47	37	32	38	45	35	53
Treatment	Flagellin
Time (min)	0	0.975	1.95833	2.94167	3.925	4.90667	5.89	6.87333	7.85667	8.83833	9.82167	10.805	11.7883	12.77	13.7533	14.7367	15.72	16.7017	17.685	18.6683	19.6517	20.635	21.6167	22.6	23.5833	24.5667	25.55	26.5317	27.515	28.4983	29.4817	30.465	31.4483	32.43	33.4133	34.3967	35.38	36.3633	37.3467	38.33	39.3117	40.295	41.2783	42.2617	43.245	44.2283	45.21	46.1933	47.1767
ROS (RLU)	2199	250	122	80	66	51	59	46	30	38	45	41	49	43	41	45	47	44	46	46	43	34	39	40	42	42	43	64	57	49	46	38	46	50	48	35	39	49	49	42	39	48	47	44	52	50	43	46	53
	1108	194	100	65	51	54	48	58	37	41	40	48	53	44	33	51	29	39	32	39	34	42	36	52	52	41	46	38	51	44	45	52	41	43	43	41	42	51	42	35	42	37	48	30	48	37	47	48	34
	750	168	84	69	61	56	54	57	33	44	50	48	41	41	47	42	49	36	40	59	49	44	39	39	39	45	41	44	24	46	30	53	42	39	37	40	52	39	44	49	39	50	44	46	51	41	42	35	36
	1881	205	96	65	66	59	43	37	60	38	38	52	48	52	42	45	33	42	48	34	37	52	55	43	44	45	41	38	39	52	43	50	48	39	46	37	42	40	45	28	34	43	45	34	44	41	41	35	41
	1053	166	82	68	56	44	68	58	46	46	42	47	37	47	56	48	47	45	46	53	43	39	42	46	43	28	47	40	56	40	36	48	44	51	53	48	39	46	37	64	50	47	50	41	43	49	38	53	37
	746	157	99	63	50	46	42	33	48	58	40	32	45	39	54	55	39	51	33	34	39	33	65	45	46	36	45	47	51	46	42	50	41	44	48	37	47	50	37	38	51	42	52	40	39	49	50	44	46
The source data for Supplementary Fig. 1c.
Treatment	flg22
Time (min)	0	0.975	1.96	2.94333	3.92833	4.91167	5.895	6.88	7.86333	8.84833	9.83167	10.8167	11.8	12.785	13.7683	14.7533	15.7367	16.7217	17.705	18.69	19.6733	20.6567	21.6417	22.625	23.61	24.5933	25.5783	26.5617	27.5467	28.53	29.515	30.4983	31.4833	32.4667	33.4517	34.435	35.42	36.4033	37.3883	38.3717	39.3567	40.34	41.325	42.31	43.2933	44.2783	45.2617	46.2467	47.23
ROS (RLU)	470	152	118	106	119	126	161	183	238	293	370	456	481	510	576	566	690	681	701	664	725	701	637	627	540	523	454	411	366	316	317	227	215	187	159	158	118	118	120	98	86	100	86	98	91	73	82	69	89
	441	144	119	98	84	84	118	138	167	215	215	268	282	266	260	301	302	340	354	294	293	291	272	252	234	242	227	201	188	158	147	131	135	127	101	115	110	91	91	73	76	61	76	87	69	74	78	49	85
	429	155	88	106	106	117	141	167	201	229	231	290	328	409	400	478	433	475	435	463	498	468	447	419	400	368	333	298	319	248	235	221	192	156	155	148	128	112	116	105	115	91	78	79	84	74	77	81	75
	377	120	99	90	96	82	78	109	116	122	157	188	181	192	205	220	199	192	187	202	208	214	201	179	188	192	175	152	161	147	125	129	135	118	114	107	102	90	100	76	93	80	88	69	77	81	94	77	80
	318	121	89	63	86	71	75	81	107	96	116	135	150	122	181	179	188	176	207	192	211	209	212	211	203	181	187	192	164	170	167	131	144	137	136	137	126	101	89	84	81	77	89	79	87	95	82	97	80
	372	109	95	74	75	75	79	107	133	154	177	209	261	248	254	260	276	288	287	268	254	295	284	239	217	208	189	180	189	168	125	137	135	121	111	118	109	103	92	104	104	104	93	89	94	86	89	102	93
	366	107	99	87	80	103	103	144	140	163	191	194	183	221	212	212	222	231	228	225	238	220	185	209	200	191	188	169	159	133	148	113	99	113	130	111	97	102	79	88	86	85	76	98	81	77	84	70	73
	295	104	73	70	77	72	89	66	100	106	96	109	120	154	150	146	133	133	142	138	140	165	155	135	107	133	107	123	100	109	111	95	101	103	90	69	84	71	70	73	89	80	65	79	83	79	65	83	63
Treatment	flg22C6
Time (min)	0	0.975	1.96	2.94333	3.92833	4.91167	5.895	6.88	7.86333	8.84833	9.83167	10.8167	11.8	12.785	13.7683	14.7533	15.7367	16.7217	17.705	18.69	19.6733	20.6567	21.6417	22.625	23.61	24.5933	25.5783	26.5617	27.5467	28.53	29.515	30.4983	31.4833	32.4667	33.4517	34.435	35.42	36.4033	37.3883	38.3717	39.3567	40.34	41.325	42.31	43.2933	44.2783	45.2617	46.2467	47.23
ROS (RLU)	592	216	102	85	109	71	66	89	91	98	97	114	123	138	145	153	146	188	200	178	208	203	176	193	206	151	174	174	168	137	161	132	145	114	121	126	122	93	99	95	94	87	74	75	97	68	94	84	80
	639	180	143	110	109	57	75	66	83	87	87	92	132	149	171	169	236	221	223	262	272	293	252	287	262	247	208	231	200	194	181	169	163	129	150	123	125	114	95	115	78	80	88	77	77	83	89	70	86
	576	157	98	75	74	70	76	57	71	81	71	108	112	132	112	141	155	201	188	189	224	235	232	240	293	281	278	277	243	216	224	208	218	185	176	173	163	131	135	132	130	105	93	133	99	87	83	78	92
	573	161	99	76	73	66	79	55	71	69	61	90	95	96	111	112	118	111	98	143	142	123	146	155	177	164	144	164	181	166	149	131	123	120	122	125	108	102	110	90	87	90	84	90	96	75	74	79	84
	561	153	103	86	65	68	71	67	77	68	76	73	92	75	108	107	96	113	130	160	160	161	155	146	176	156	189	151	171	158	126	153	137	120	109	128	129	112	97	100	95	92	96	72	99	97	72	94	85
	525	155	121	90	79	80	83	61	74	71	92	91	97	115	125	135	171	172	225	178	212	201	174	207	228	214	246	214	159	216	172	183	172	155	143	148	146	131	123	117	122	117	105	86	74	84	97	74	79
	484	156	133	79	87	78	76	94	71	63	81	102	98	123	127	168	181	184	199	237	220	262	227	264	227	264	216	204	221	197	192	158	174	132	144	129	120	99	86	85	80	78	73	71	76	75	66	80	73
	536	179	88	93	77	56	74	68	70	74	82	73	73	82	97	108	89	85	109	115	141	121	144	142	118	156	138	156	124	127	145	118	115	113	109	90	99	92	90	93	75	66	58	80	76	95	74	89	84
The source data for Supplementary Fig. 1d.
Treatment	flg22	flg22C6
Tmax RLU (min)	19.345	21.3133
	16.7211	20.985
	17.0494	24.5939
	18.3611	26.5622
	21.3133	25.5783
	18.3611	22.2978
	18.0333	22.625
	18.3611	26.89
[truncated: 12 more columns]

## Sheet: Supplementary Fig. 2
The source data for Supplementary Fig. 2b.
C-terminal
Residue No.	1	2	3	4	5	6	7	8	9	10	11	12	13	14	15	16	17	18	19	20	21	22	23	24	25	26	27	28	29	30	31	32	33	34	35	36	37	38	39	40	41	42	43	44	45	46	47	48	49
Frequency (%)	0	0	0	0	0	0	0	0	0	0	0	0	0	0	0	0.00084674	0.00197573	0	0	0.000282247	0	0.236805	0.000564493	0	0	0	0	0	0	0	0.00112899	0.00169348	0.00112899	0.00112899	0.000282247	0.00141123	0	0	0.00169348	0	0	0.179791	0.00254022	0	0	0	0	0	0
	0	0	0	0	0	0	0	0	0	0	0	0	0	0	0	0.000835422	0.00146199	0.000417711	0.000417711	0.000626566	0	0.174185	0.000835422	0	0.000208855	0	0	0	0	0	0.000835422	0.00125313	0.00146199	0.00146199	0	0.00334169	0.000417711	0	0.00146199	0	0	0.175021	0.0137845	0.000208855	0	0.000417711	0	0	0
	0	0	0	0	0	0	0	0	0	0	0	0	0.000224065	0	0	0.00112032	0.00112032	0	0.000224065	0.000672194	0	0.176787	0.000672194	0	0	0	0	0	0	0	0.00112032	0.00134439	0.00112032	0.00156845	0	0.00268877	0.000224065	0	0.00156845	0	0	0.177011	0.0100829	0	0.000224065	0.000448129	0	0	0
N-terminal
Residue No.	1	2	3	4	5	6	7	8	9	10	11	12	13	14	15	16	17	18	19	20	21	22	23	24	25	26	27	28	29	30	31	32	33	34	35	36	37	38	39	40	41	42	43	44	45	46	47	48	49
Frequency (%)	0.000282247	0.206605	0.00112899	0.00592718	0.00141123	0.00282247	0.00451595	0.000282247	0.00649167	0.0042337	0.00536269	0.00112899	0.00112899	0	0	0	0	0	0	0	0	0	0.172735	0.000564493	0.00084674	0.000564493	0	0.00677392	0.0042337	0.00084674	0.000564493	0.00112899	0.000564493	0.000564493	0.000564493	0	0	0	0	0	0	0	0.206887	0.00903189	0	0	0	0	0.000282247
	0.000835422	0.149541	0.00104428	0.00208856	0.00104428	0.00292398	0.00835422	0.00167084	0.00605681	0	0.0037594	0.00125313	0.00104428	0	0	0.000417711	0	0	0	0	0.000208855	0.000208855	0.18609	0.00146199	0.000835422	0.000417711	0.000626566	0.00313283	0.00229741	0.00104428	0.00146199	0.00125313	0.000626566	0	0.000208855	0	0	0	0	0	0.000208855	0	0.219298	0.0179616	0.000626566	0	0	0	0.000626566
	0.000448129	0.149227	0.00112032	0.00224064	0.00134439	0.00246471	0.00784226	0.00112032	0.00672194	0	0.00560161	0.00179252	0.00134439	0	0	0.000448129	0	0	0	0	0.000448129	0	0.182613	0.00134439	0.00112032	0.000672194	0.000224065	0.00291284	0.00246471	0.00134439	0.00201658	0.00134439	0.00112032	0.000224065	0	0	0	0	0	0	0	0	0.233027	0.017253	0.000672194	0	0	0	0.000224065
[truncated: 233 more columns]

## Sheet: Supplementary Fig. 4
The source data for Supplementary Fig. 4a.

[truncated: 1 more sheets: Supplementary Fig. 6]
